# Supplementary material for: Transcriptional programming and T cell receptor repertoires distinguish human lung and lymph node memory T cells
Source: Commun Biol. 2019 Nov 13;2:411. doi: 10.1038/s42003-019-0657-2 (PMC6853923; doi:10.1038/s42003-019-0657-2)
Supplement: Supplementary file 3 — Supplementary Data [file 42003_2019_657_MOESM3_ESM.xlsx]

## Sheet: Supplementary Data 1
ID	Age	Gender	Race	Cause of death	Tissue	CD subset	Cell	Number of cells sorted
500	50	Female	African American	Stroke	LDLN	4	naive	20000
							CM	5630
							EM	10000
							TRM	6382
						8	naive	6460
							EM	2312
							TRM	913
					Lung	4	naive	2939
							CM	3690
							EM	7433
							TRM	4006
						8	naive	4674
							EM	1652
							TRM	1249
508	41	Male	African American	Overdose	LDLN	4	naive	20000
							CM	3771
							EM	2097
							TRM	4828
						8	naive	20000
							TRM	132
					Lung	4	naive	1654
							CM	296
							EM	500
							TRM	179
						8	naive	5065
							TRM	240
510	54	Female	White	Anoxia	LDLN	4	naive	20000
							CM	10000
							EM	10616
							TRM	10000
						8	naive	10051
							EM	946
							TRM	3216
					Lung	4	naive	8469
							CM	6127
							TRM	832
						8	naive	20000
							TRM	673
515	32	Male	White	Overdose	LDLN	4	naive	20000
							EM	4562
							TRM	9980
						8	naive	20000
							TRM	367
					Lung	4	naive	1405
							CM	3814
							EM	3766
							TRM	2547
						8	naive	2509
							EM	1101
							TRM	2009
516	58	Female	African American	Anoxia	LDLN	4	naive	20000
							CM	20000
							TRM	14464
						8	naive	20000
							TRM	569
					Lung	4	naive	715
							TRM	645
						8	naive	1217
							TRM	132
571	34	Male	African American	Stroke	LDLN	4	naive	20000
							CM	20000
							EM	20000
							TRM	20000
						8	naive	20000
							EM	5000
							TRM	5325
					Lung	4	naive	10000
							CM	10000
							EM	4407
							TRM	3790
						8	naive	10000
							TRM	3219
574	43	Female	White	Trauma	LDLN	4	naive	20000
							CM	20000
							EM	16782
							TRM	24721
						8	naive	20000
							TRM	726
					Lung	4	naive	8418
							CM	7999
							EM	10000
							TRM	3537
						8	naive	10000
							EM	2621
							TRM	3294
576	57	Female	African American	Anoxia	LDLN	4	naive	5158
							CM	9555
							EM	6337
							TRM	20000
						8	naive	7849
					Lung	4	naive	1762
							CM	253
							EM	1830
							TRM	3160
						8	naive	5000
							TRM	440
616	39	Female	White	Stroke	LDLN	4	naive	20000
							CM	20000
							EM	20000
							TRM	20000
						8	naive	20000
							EM	5433
							TRM	2028
					Lung	4	naive	352
							TRM	2133
						8	naive	538
							TRM	643
618	41	Male	African American	Stroke	LDLN	4	naive	20000
							CM	20000
							EM	20000
							TRM	20000
						8	naive	20000
							EM	5342
							TRM	7887
					Lung	4	naive	9874
							CM	10000
							EM	8437
							TRM	10000
						8	naive	8067
							TRM	10000
620	52	Female	White	Stroke	LDLN	4	naive	20000
							CM	20000
							EM	20000
							TRM	20000
						8	naive	20000
							EM	6320
							TRM	2417
					Lung	4	naive	10000
							CM	3801
							EM	9042
							TRM	10000
						8	naive	3524
							EM	4239
							TRM	3869

## Sheet: Supplementary Data 2
Genes differentially expressed between lung and LDLN for CD4 TRM
logFC	AveExpr	t	P.Value	adj.P.Val	B
GNG4	1.92013	1.84379	8.90556	9.59901e-15	1.18049e-10	22.66
CXCR5	2.12297	2.50657	8.35082	1.80576e-13	1.11036e-09	19.9143
CHGB	1.32706	1.78512	8.17241	4.60216e-13	1.88658e-09	19.0381
GZMB	-5.23248	5.85293	-7.83505	2.66312e-12	8.18778e-09	17.3933
DTX1	3.06393	3.32065	6.99226	1.94111e-10	4.77436e-07	13.3727
CAPG	-3.41141	6.94257	-6.81437	4.69713e-10	9.62755e-07	12.5444
CCL20	-4.10062	4.7494	-6.75601	6.26485e-10	1.10064e-06	12.2745
HOPX	-3.36979	5.45649	-6.67049	9.53814e-10	1.46625e-06	11.8805
LGALS1	-3.01657	6.02954	-6.57898	1.4919e-09	2.0386e-06	11.4614
CD200	3.1425	3.01305	6.46509	2.59426e-09	3.19042e-06	10.9431
HSPB1	-3.25275	6.95325	-6.3975	3.59554e-09	4.01982e-06	10.6374
FLT4	3.80678	4.13068	6.34418	4.64647e-09	4.76186e-06	10.3973
S100A6	-1.85449	7.80592	-6.13498	1.2592e-08	1.19121e-05	9.46406
SGPP2	2.03545	2.86013	6.10897	1.42385e-08	1.25075e-05	9.34908
CEBPD	-3.68654	5.17973	-6.08004	1.63198e-08	1.338e-05	9.22144
DNAJB1	-2.85281	13.3211	-6.05057	1.87464e-08	1.44089e-05	9.09175
OLR1	-4.1719	3.70067	-6.03695	1.99847e-08	1.44572e-05	9.03191
KSR2	1.10009	1.8441	6.00956	2.27237e-08	1.55253e-05	8.91178
ANXA2	-2.3167	8.4515	-5.9926	2.46013e-08	1.59235e-05	8.83753
HSPA6	-5.34526	10.4115	-5.96187	2.84001e-08	1.73777e-05	8.70324
TSHZ2	1.97382	3.17351	5.94622	3.05499e-08	1.73777e-05	8.63501
UBC	-1.59066	13.1702	-5.93303	3.24865e-08	1.73777e-05	8.57754
HSP90AA1	-2.3468	11.6079	-5.93294	3.25002e-08	1.73777e-05	8.57715
S100A4	-1.66533	8.65192	-5.91326	3.5616e-08	1.78325e-05	8.49155
CNKSR3	1.25339	1.85167	5.90864	3.63882e-08	1.78325e-05	8.4715
G0S2	-3.58148	4.09674	-5.90101	3.77008e-08	1.78325e-05	8.43837
HECW2	2.35377	2.62902	5.80075	5.99416e-08	2.73023e-05	8.00499
SPIRE2	-3.12372	3.72967	-5.77458	6.76069e-08	2.96939e-05	7.89256
VLDLR	-1.54319	1.82631	-5.73231	8.20721e-08	3.48042e-05	7.71143
PARD3	1.38858	1.85012	5.68718	1.00865e-07	4.09521e-05	7.51887
SERPINH1	-3.81837	5.28835	-5.6821	1.03229e-07	4.09521e-05	7.49723
HSPA8	-2.2676	13.0958	-5.65319	1.17747e-07	4.52517e-05	7.37437
DOK2	-1.63169	8.57683	-5.62571	1.33393e-07	4.97112e-05	7.25789
LGALS3	-2.79083	5.99729	-5.59724	1.51751e-07	5.47749e-05	7.13754
SESN3	2.30752	3.60059	5.59129	1.55889e-07	5.47749e-05	7.11243
GZMA	-3.11926	6.02855	-5.58341	1.61543e-07	5.51848e-05	7.07918
ICA1	2.98181	3.94837	5.54514	1.91969e-07	6.38063e-05	6.91816
ARG1	1.49308	1.94416	5.53495	2.0097e-07	6.50403e-05	6.8754
PLAUR	-3.86599	5.48705	-5.5284	2.06976e-07	6.52666e-05	6.84793
SH3RF3	1.89293	2.6723	5.4337	3.16163e-07	9.72043e-05	6.45282
S100A10	-1.51012	8.27224	-5.42723	3.25407e-07	9.76061e-05	6.42595
DNAJB4	-2.2727	6.46117	-5.41441	3.44492e-07	0.000100871	6.37282
SELP	2.3569	2.77556	5.403	3.62412e-07	0.00010365	6.32555
CSF2	-2.8602	2.50192	-5.3894	3.84949e-07	0.000107593	6.26932
GCNT4	1.80006	2.87648	5.377	4.06684e-07	0.0001097	6.21813
FABP4	-3.88663	3.53032	-5.37499	4.10328e-07	0.0001097	6.20982
RBMS3	1.81952	2.19946	5.33035	4.99769e-07	0.000130769	6.02608
ADM	-3.37858	5.11002	-5.32263	5.17053e-07	0.000132473	5.99441
GAS2L1	-1.88176	2.38804	-5.26176	6.75465e-07	0.000169528	5.7455
CLNK	2.27731	2.65552	5.2481	7.17062e-07	0.000176369	5.68986
CKS2	-2.02349	6.04347	-5.1602	1.05102e-06	0.000253439	5.33403
SFTPB	-4.82833	4.11932	-5.1282	1.20692e-06	0.000285435	5.20538
UBB	-1.47463	8.43181	-5.11967	1.25215e-06	0.000290546	5.17116
MAP7	1.71704	2.14395	5.10248	1.34836e-06	0.000307076	5.10233
RGS16	-2.52186	5.34925	-5.09702	1.38039e-06	0.000308656	5.08049
NUPR1	-3.13897	3.49991	-5.08722	1.43978e-06	0.000316185	5.04133
SPIRE1	-1.79149	2.42621	-5.05638	1.64328e-06	0.000345261	4.91844
SUSD4	2.36283	3.36966	5.05482	1.65432e-06	0.000345261	4.91222
FAM19A2	1.77688	2.85229	5.05452	1.6564e-06	0.000345261	4.91105
CD63	-2.09731	7.85539	-5.03354	1.81185e-06	0.000371369	4.82769
BAG3	-2.73903	7.54483	-5.01779	1.9377e-06	0.000390654	4.7653
GLUL	-2.35556	8.8078	-4.99396	2.14452e-06	0.000425375	4.67109
LMO7	2.29578	3.98423	4.91997	2.93298e-06	0.00056541	4.38038
FCGR2A	-3.39903	4.31222	-4.91921	2.94245e-06	0.00056541	4.37739
FTL	-1.92462	12.8227	-4.91469	2.99895e-06	0.000567401	4.35974
PMCH	1.10522	1.80737	4.89912	3.20203e-06	0.000596645	4.29893
ZFAND2A	-2.63635	7.41099	-4.88238	3.43522e-06	0.000630542	4.23371
TNFSF11	1.25027	1.93001	4.87299	3.57302e-06	0.000646192	4.19723
YWHAH	-1.73617	7.59619	-4.85617	3.83378e-06	0.000674217	4.13189
PGLYRP2	-1.38482	2.228	-4.85593	3.83763e-06	0.000674217	4.13096
CXCL2	-3.49845	4.10864	-4.83388	4.20761e-06	0.000728805	4.04561
CDCA7L	2.2957	3.77948	4.82687	4.33236e-06	0.000739991	4.01852
CDK14	1.89604	2.50077	4.8186	4.48415e-06	0.000755425	3.98659
TYROBP	-2.9868	4.62845	-4.80404	4.76412e-06	0.000791745	3.93045
ALDH2	-3.36411	4.14981	-4.79564	4.93329e-06	0.000808928	3.89811
DNAH8	1.65866	2.17805	4.7838	5.1816e-06	0.000836661	3.8526
GPNMB	-3.80986	4.5285	-4.78116	5.23849e-06	0.000836661	3.84248
HSP90AB1	-2.20047	11.9278	-4.7672	5.55024e-06	0.000865206	3.78891
MSC	-2.48621	3.71532	-4.76686	5.55792e-06	0.000865206	3.78763
FPR1	-3.02359	3.84909	-4.73907	6.23365e-06	0.000958267	3.68135
RGS9	-2.36133	3.27792	-4.72534	6.59631e-06	0.0010015	3.62898
PLIN2	-2.36854	9.11181	-4.71956	6.75493e-06	0.00101308	3.60697
HSPE1	-2.21397	6.84528	-4.70802	7.08277e-06	0.00103355	3.56309
C5AR1	-2.83071	3.64077	-4.7079	7.08652e-06	0.00103355	3.5626
COCH	1.11855	1.89155	4.70594	7.1436e-06	0.00103355	3.55518
CXCL3	-3.07419	3.53208	-4.68245	7.8654e-06	0.00111183	3.46607
TUBA3D	1.2584	1.96043	4.68245	7.86548e-06	0.00111183	3.46606
OSM	-2.57462	5.45687	-4.67253	8.19091e-06	0.00114468	3.42854
CLEC7A	-2.10526	2.817	-4.66615	8.40742e-06	0.00115868	3.4044
PCBP1	-1.14881	5.05652	-4.66405	8.47954e-06	0.00115868	3.3965
TOX2	2.58572	3.52941	4.66119	8.57931e-06	0.00115943	3.38567
MARCO	-3.64792	5.16043	-4.63883	9.3977e-06	0.00125623	3.30138
VAMP8	-1.34826	7.20687	-4.63435	9.57046e-06	0.00126557	3.28454
SFTPC	-4.74281	3.83817	-4.62141	1.00871e-05	0.00130636	3.23591
FOSB	2.061	7.9677	4.6213	1.00914e-05	0.00130636	3.23552
CACYBP	-1.69659	8.55108	-4.60834	1.06362e-05	0.00136254	3.1869
MCEMP1	-2.47032	2.86647	-4.5832	1.17747e-05	0.00149059	3.09289
FCER1G	-3.01023	5.12355	-4.57752	1.20478e-05	0.00149059	3.07169
MS4A7	-2.86318	3.8953	-4.57719	1.2064e-05	0.00149059	3.07046
ANAPC2	1.84826	3.84451	4.57485	1.21786e-05	0.00149059	3.06172
APOBEC3G	-1.68246	6.8844	-4.57356	1.22418e-05	0.00149059	3.05693
APOE	-4.20618	5.95729	-4.56515	1.26638e-05	0.00152686	3.02561
ZNF689	2.82898	4.47029	4.55827	1.302e-05	0.00155457	2.99998
ECH1	-0.962666	7.47678	-4.52176	1.50758e-05	0.00178271	2.86456
LYZ	-2.84225	4.14124	-4.48808	1.72472e-05	0.00202005	2.74033
ISG15	-1.28777	6.7975	-4.4649	1.89144e-05	0.00217705	2.65517
EXOC8	1.77556	3.35456	4.46454	1.89416e-05	0.00217705	2.65384
LRIG1	2.17626	5.52731	4.45537	1.96443e-05	0.00222494	2.62023
LCP1	-1.07176	11.0056	-4.4537	1.97746e-05	0.00222494	2.61413
CDK5R1	2.23478	3.82691	4.45078	2.00047e-05	0.00222494	2.60346
SELL	2.5716	9.24793	4.4431	2.06232e-05	0.00222494	2.57537
CAP1	-0.918873	9.50323	-4.44129	2.0772e-05	0.00222494	2.56874
CEP112	-1.65268	2.52625	-4.4403	2.08534e-05	0.00222494	2.56513
MANSC4	0.823075	1.72153	4.43941	2.09267e-05	0.00222494	2.5619
IL10	-3.17484	4.32329	-4.43831	2.10184e-05	0.00222494	2.55786
CRY2	2.80671	5.81489	4.43712	2.11176e-05	0.00222494	2.55352
SAMD3	-2.35037	5.06899	-4.43652	2.11675e-05	0.00222494	2.55134
CTSD	-2.39273	6.3549	-4.41662	2.29e-05	0.00237404	2.47879
SLCO2B1	-3.06566	3.84453	-4.41583	2.29721e-05	0.00237404	2.4759
CMTM8	2.17693	3.29001	4.41244	2.32813e-05	0.00238595	2.46357
TREM1	-2.80848	3.24054	-4.40636	2.38463e-05	0.00240651	2.44147
XCL2	-1.62005	3.7038	-4.40579	2.38993e-05	0.00240651	2.43942
COL5A1	-1.1873	1.94923	-4.40333	2.41326e-05	0.00240651	2.43046
FCGR3A	-3.32285	5.19935	-4.40194	2.42647e-05	0.00240651	2.42543
SERPINE1	-2.84185	3.32353	-4.39932	2.45161e-05	0.00241199	2.41593
GLIPR2	-2.04948	6.47581	-4.38795	2.56381e-05	0.00250236	2.37468
GNA15	-2.57665	4.14246	-4.38366	2.60739e-05	0.00252485	2.35915
HCK	-3.14117	4.34739	-4.3766	2.68064e-05	0.00257551	2.33362
FAM43A	2.41356	4.34893	4.36454	2.81054e-05	0.00267938	2.29002
SH3BGRL3	-1.27229	9.39811	-4.34903	2.98633e-05	0.00282506	2.23414
CDKN2D	-1.13744	7.1361	-4.32056	3.33723e-05	0.00313109	2.13184
CPNE2	2.36372	4.92773	4.31875	3.36074e-05	0.00313109	2.12538
S100A11	-1.7486	6.93489	-4.31437	3.41849e-05	0.00316095	2.10969
DUSP5	-2.03425	6.94965	-4.30955	3.48323e-05	0.00318828	2.09242
FAR2	-1.97958	3.2838	-4.30832	3.4999e-05	0.00318828	2.08803
APOC1	-2.01044	2.89661	-4.30599	3.53165e-05	0.00319355	2.07972
SPARC	-2.85759	3.23923	-4.30099	3.60098e-05	0.00323247	2.06183
RAB31	-2.70396	3.93505	-4.29758	3.64886e-05	0.00325171	2.04967
SOCS2	-2.22	4.33759	-4.27328	4.00893e-05	0.00349986	1.96309
MSR1	-2.03098	2.53129	-4.27235	4.02342e-05	0.00349986	1.95977
DDIT4	-1.44679	8.39751	-4.27135	4.03897e-05	0.00349986	1.95622
IL17A	-2.67796	2.72103	-4.26999	4.06021e-05	0.00349986	1.9514
CXCL8	-3.3893	4.39494	-4.2694	4.0696e-05	0.00349986	1.94927
HIST1H2AI	-1.77422	3.26242	-4.25978	4.22357e-05	0.00358766	1.91512
JAKMIP2	-2.3714	3.54001	-4.25938	4.23004e-05	0.00358766	1.91371
QPCT	-2.43486	3.18717	-4.25334	4.32974e-05	0.00362848	1.89229
IFNG	-2.65504	5.44299	-4.25289	4.33718e-05	0.00362848	1.89071
CDO1	2.94862	3.32908	4.24948	4.3946e-05	0.00365168	1.87861
QSOX2	1.30742	2.86012	4.23715	4.60815e-05	0.00377918	1.83499
MAGI1	0.88552	1.81241	4.23707	4.6095e-05	0.00377918	1.83472
CLU	-2.69337	4.24161	-4.23205	4.69943e-05	0.00379879	1.81696
MAL	1.91373	5.56012	4.23129	4.71313e-05	0.00379879	1.81429
NEK3	1.82091	3.17759	4.23057	4.72609e-05	0.00379879	1.81176
BTBD11	2.31815	4.44197	4.22807	4.77178e-05	0.00381061	1.80292
S100A9	-2.63203	4.45289	-4.21565	5.00451e-05	0.00397068	1.75916
SERPING1	-3.15138	3.91391	-4.20705	5.1722e-05	0.00407741	1.72888
STAM	2.30982	4.90381	4.19259	5.46616e-05	0.00428171	1.6781
CCDC107	-1.15464	3.62891	-4.17636	5.81521e-05	0.0045263	1.62125
HLA-DRB5	-2.36582	6.14285	-4.16251	6.12991e-05	0.00469594	1.57286
UBBP4	-0.928286	3.29398	-4.16217	6.13786e-05	0.00469594	1.57167
MYL12B	-1.01092	8.88166	-4.16175	6.14771e-05	0.00469594	1.5702
CD52	-1.16615	8.50875	-4.1458	6.53122e-05	0.00495808	1.51466
ID2	-1.19094	9.78154	-4.14314	6.59763e-05	0.00497777	1.50538
CXCL5	-1.92304	2.16605	-4.1408	6.65617e-05	0.00499132	1.49727
IFITM3	-1.88078	5.60863	-4.12157	7.15848e-05	0.00533545	1.43052
CTSH	-2.2571	6.43085	-4.11805	7.25431e-05	0.00534899	1.41833
IL1B	-2.73038	3.2708	-4.1169	7.28569e-05	0.00534899	1.41437
S100A8	-2.46755	4.0161	-4.11613	7.30712e-05	0.00534899	1.41167
MGST1	-2.56443	3.11473	-4.11326	7.38663e-05	0.00537519	1.40175
RGS2	-1.59009	9.89863	-4.0996	7.7768e-05	0.0055679	1.35455
PLAU	-1.96974	2.65926	-4.09954	7.7785e-05	0.0055679	1.35435
GZMH	-3.06401	4.60079	-4.09798	7.82428e-05	0.0055679	1.34897
LDLRAD3	-1.7617	2.24064	-4.0977	7.83255e-05	0.0055679	1.348
MTBP	1.48073	2.88423	4.09249	7.98741e-05	0.00564535	1.33005
NKG7	-2.38182	5.29749	-4.08496	8.21673e-05	0.00577425	1.3041
FGFR2	0.969084	1.80542	4.07978	8.37794e-05	0.00585409	1.28629
MATK	-1.99438	5.60872	-4.06963	8.7031e-05	0.00604694	1.2514
PTCD3	1.93302	7.19611	4.06583	8.82776e-05	0.00609909	1.23837
SOX6	1.24848	3.10112	4.06095	8.9905e-05	0.00617683	1.22163
ALOX15B	-1.99306	2.32893	-4.0413	9.67482e-05	0.00658737	1.15444
CCDC85B	-1.29484	6.9057	-4.04074	9.69519e-05	0.00658737	1.15252
IKZF4	1.362	2.70848	4.0385	9.77642e-05	0.00660607	1.14488
SLC11A1	-2.86787	4.1813	-4.03589	9.87189e-05	0.00663413	1.13598
VSIG10L	-1.29551	2.07087	-4.03281	9.98605e-05	0.00665431	1.12545
TPM4	-1.27925	7.88597	-4.03181	0.000100232	0.00665431	1.12205
DAPK2	-2.07813	4.08654	-4.03071	0.000100642	0.00665431	1.11831
MAGEF1	1.90204	4.19137	4.02759	0.000101817	0.00669594	1.10769
DFNA5	1.74909	2.34597	4.02449	0.000102999	0.00670845	1.09712
SRSF5	1.03583	10.1177	4.02423	0.000103098	0.00670845	1.09624
DBNDD1	1.76317	2.80422	4.01907	0.000105095	0.00680241	1.07868
PEX12	1.50826	2.92629	4.01436	0.000106951	0.00688629	1.06266
XCL1	-1.98967	3.76538	-4.00647	0.000110127	0.00705387	1.03587
LAPTM5	-0.97572	10.0307	-3.99627	0.000114365	0.00728737	1.00132
C1QB	-3.41736	5.96216	-3.97695	0.000122829	0.00778638	0.936012
RHOA	-0.844028	9.51402	-3.97484	0.00012379	0.00780703	0.928887
RAB4A	-1.52392	4.99425	-3.96721	0.000127323	0.00798884	0.90316
CDKN1A	-2.24233	7.9348	-3.95925	0.00013111	0.00818472	0.876362
TXN	-1.42451	6.78869	-3.95357	0.000133875	0.00827892	0.857287
SFTPA1	-3.84343	3.34031	-3.9523	0.0001345	0.00827892	0.853028
NBPF9	1.61716	4.07837	3.95202	0.000134638	0.00827892	0.852087
SPATA2	1.97744	4.68845	3.94588	0.000137708	0.00842555	0.831483
FGFR1	2.30594	4.50571	3.94041	0.000140499	0.00855376	0.813147
SON	0.695583	8.14117	3.9325	0.000144633	0.00876205	0.786654
PRAM1	-1.71386	2.53126	-3.9233	0.000149587	0.00901774	0.755888
STAT2	2.20161	6.35248	3.92117	0.000150757	0.00904396	0.74877
ST6GALNAC3	1.83183	2.81897	3.91607	0.000153592	0.0091693	0.731755
ZKSCAN2	1.73656	2.74392	3.91456	0.000154442	0.00917552	0.726713
GEMIN4	2.03902	4.34805	3.90912	0.000157535	0.00931426	0.708608
ANKDD1B	0.907522	1.89356	3.8966	0.000164894	0.0097027	0.666927
PTPLA	1.621	2.9134	3.88784	0.000170232	0.00996909	0.637849
C9orf142	-1.17489	7.03868	-3.87061	0.000181218	0.0105157	0.580784
PPARG	-2.37427	3.09533	-3.87052	0.000181275	0.0105157	0.580494
CYP27A1	-2.81034	3.78971	-3.86573	0.000184448	0.0106495	0.564667
PPP3CA	-1.30888	4.30288	-3.86326	0.000186105	0.0106684	0.556505
CAPNS1	-0.94097	5.5786	-3.86266	0.000186511	0.0106684	0.554522
IL6ST	1.74089	7.26409	3.85653	0.000190687	0.0108547	0.534322
KDM2A	1.6238	5.78591	3.85531	0.000191532	0.0108547	0.530291
CA2	-2.10239	2.86861	-3.83997	0.000202436	0.01142	0.479809
PLXDC2	-2.2443	3.13798	-3.83472	0.0002063	0.0115848	0.46257
ZNF460	1.92404	4.21375	3.8233	0.000214953	0.0120063	0.425127
LHFP	1.61699	2.16687	3.82226	0.000215758	0.0120063	0.421718
TIGIT	2.2404	6.13163	3.82047	0.00021715	0.0120293	0.41586
DRAP1	-1.06163	6.36869	-3.80814	0.000226979	0.0125174	0.37553
TPCN1	2.19656	4.77079	3.80387	0.000230475	0.0126417	0.361607
NR4A1	-2.40364	8.48608	-3.80289	0.000231287	0.0126417	0.358401
TNFSF14	-1.98321	4.75628	-3.7999	0.000233772	0.0127209	0.34867
CLEC12A	-1.74973	2.33471	-3.79674	0.000236433	0.012763	0.338361
IL21R	1.70521	5.94345	3.79652	0.00023662	0.012763	0.33764
GPX1	-1.44521	7.14715	-3.79243	0.000240109	0.0128946	0.324312
CLDN5	2.76876	3.7389	3.78714	0.000244687	0.0130833	0.307118
VEGFA	-2.22682	3.81159	-3.77675	0.000253928	0.0135186	0.273372
ZNF675	1.74515	4.99248	3.7659	0.000263937	0.0139909	0.238189
ACOXL	-1.00758	1.83657	-3.75821	0.000271254	0.0143171	0.213308
GPAM	1.7807	3.08324	3.75193	0.000277367	0.0145772	0.193036
ROGDI	-1.47996	4.18816	-3.74881	0.000280458	0.0146769	0.182956
ANKRD55	1.99544	4.23442	3.7454	0.000283861	0.014792	0.171987
EMC10	1.13164	3.95997	3.74008	0.000289268	0.0150102	0.154829
TXK	1.68553	7.41673	3.7354	0.000294103	0.015197	0.139755
ZBTB10	2.38712	4.915	3.73078	0.000298943	0.0153036	0.124916
TBC1D8	2.04574	3.75873	3.73007	0.000299694	0.0153036	0.122636
F2R	-2.32565	4.65391	-3.72988	0.000299899	0.0153036	0.122012
CD74	-1.82677	10.6367	-3.7249	0.000305217	0.0155106	0.106034
ACTRT3	-1.43863	2.44161	-3.72228	0.000308062	0.0155907	0.0976013
GPR19	1.32429	2.51531	3.71978	0.000310783	0.015664	0.089609
CTB-133G6.1	1.5855	4.17004	3.70841	0.000323499	0.0162383	0.0531696
DNAJA4	-1.99136	6.31693	-3.70436	0.000328139	0.0164043	0.0402319
GSTP1	-1.1461	7.5599	-3.70075	0.000332336	0.0165468	0.0286877
SDK1	0.953543	2.00173	3.6989	0.000334501	0.0165875	0.022788
TSHR	0.978599	1.96674	3.69169	0.000343082	0.0169447	-0.000215317
LOXL1	-1.65855	3.06213	-3.68179	0.000355205	0.017427	-0.031748
KIF9	1.51676	3.84699	3.68073	0.000356528	0.017427	-0.035123
MROH1	2.16591	5.68883	3.68027	0.000357098	0.017427	-0.0365735
PFN1	-0.982186	9.63194	-3.67585	0.000362678	0.0176293	-0.0506496
FAIM3	1.26905	8.82779	3.67213	0.000367418	0.0177354	-0.0624363
GNLY	-3.01212	5.80477	-3.67155	0.000368166	0.0177354	-0.0642814
SDC2	-2.19828	2.80421	-3.67056	0.000369453	0.0177354	-0.0674488
MAP3K14	1.92484	5.36875	3.66965	0.00037063	0.0177354	-0.070334
MYO1F	-1.56265	7.49914	-3.66809	0.000372651	0.017763	-0.0752707
C1QA	-3.0381	5.66957	-3.66626	0.000375044	0.0178081	-0.0810803
APP	1.72462	3.70546	3.65561	0.000389246	0.0184114	-0.114806
SIGLEC10	-2.03635	3.1378	-3.64846	0.000399074	0.0187653	-0.137425
CCDC65	-1.80846	4.12987	-3.64795	0.00039978	0.0187653	-0.139029
PGC	-2.89148	2.72764	-3.64386	0.000405508	0.0188911	-0.151931
ZNF540	1.59021	3.25743	3.64384	0.000405534	0.0188911	-0.15199
GPR25	-2.03872	3.99565	-3.64138	0.000409016	0.0189814	-0.159743
IL1RN	-2.51092	3.10554	-3.63607	0.000416646	0.0192566	-0.176504
SPI1	-2.20784	3.66178	-3.63508	0.000418076	0.0192566	-0.17961
ZNF597	1.7655	3.19536	3.62891	0.000427126	0.0196	-0.199027
PLBD1	-2.28716	3.43841	-3.62652	0.000430681	0.0196896	-0.206539
MRPL18	-1.74143	7.31568	-3.61936	0.000441509	0.0201099	-0.229046
HBEGF	-2.20972	3.97973	-3.60042	0.000471382	0.0213276	-0.288366
CHST2	1.76506	3.16853	3.60022	0.000471712	0.0213276	-0.288999
PDK4	-3.01241	4.19083	-3.593	0.000483609	0.0217854	-0.311559
C22orf29	1.61515	3.85629	3.59149	0.000486137	0.0218194	-0.31628
TGFB1	-1.19526	6.73461	-3.58687	0.000493925	0.0220883	-0.330672
SERINC2	-1.23438	2.17336	-3.5833	0.000500031	0.0222804	-0.341795
HDAC9	1.91592	3.14659	3.58049	0.000504888	0.0224156	-0.350547
COMMD7	-0.791654	7.16599	-3.57319	0.000517713	0.0228963	-0.373252
FAM118A	1.59957	6.81908	3.57222	0.000519439	0.0228963	-0.376264
CASC1	0.78255	2.11845	3.56469	0.000533023	0.0234111	-0.399626
MB21D1	-1.67995	5.16475	-3.56211	0.000537761	0.0235352	-0.407632
POLR1B	2.1694	4.72517	3.56053	0.000540688	0.0235794	-0.412544
SAP30	-1.57424	5.07555	-3.5558	0.0005495	0.023879	-0.427169
ITGAM	-2.06495	3.34619	-3.55208	0.00055655	0.0241002	-0.438701
NLRP6	2.07162	5.24923	3.54441	0.000571325	0.0246532	-0.462397
ANKS1B	0.90839	2.13268	3.54092	0.000578177	0.0248616	-0.473177
RGS19	-1.34297	6.12425	-3.53164	0.000596745	0.0255706	-0.501754
TRIM16	1.41638	2.89055	3.52958	0.000600961	0.0256619	-0.508117
SLC7A1	1.56247	3.59112	3.5265	0.000607287	0.0258423	-0.517582
IWS1	1.7487	5.83579	3.52341	0.000613707	0.0259588	-0.527086
ZNF799	1.49405	2.8604	3.52282	0.000614936	0.0259588	-0.528894
ZCCHC14	1.31462	2.88982	3.52156	0.000617572	0.0259588	-0.532759
KYNU	-2.06107	3.20525	-3.52041	0.000619996	0.0259588	-0.536299
ARHGAP18	-1.82365	4.73929	-3.51922	0.00062251	0.0259588	-0.539955
HYKK	1.10789	2.29215	3.51822	0.000624625	0.0259588	-0.54302
MYEF2	1.33719	3.16089	3.51795	0.000625192	0.0259588	-0.543841
GALNT6	-2.10441	4.69367	-3.51714	0.000626911	0.0259588	-0.546321
FCGR1A	-1.38815	2.22949	-3.51415	0.000633319	0.0260657	-0.555508
TMEM55A	1.47682	3.50652	3.51396	0.000633732	0.0260657	-0.556098
ANK1	1.39531	2.6144	3.51048	0.00064125	0.026287	-0.566751
POLR1C	1.60132	5.58916	3.50664	0.000649648	0.0265428	-0.578505
CYBA	-0.998496	9.23117	-3.49773	0.00066955	0.0272653	-0.605755
CSTA	-1.39103	2.35469	-3.49505	0.000675666	0.0274236	-0.613966
CD27	1.40117	6.69754	3.49202	0.00068261	0.0275424	-0.623197
YPEL1	-1.7717	3.44059	-3.49182	0.000683073	0.0275424	-0.623809
CPA5	1.61866	3.17294	3.48765	0.000692769	0.0278128	-0.636533
SFTPA2	-3.2285	3.09787	-3.48699	0.000694303	0.0278128	-0.63853
CD247	1.33362	7.78262	3.48343	0.000702703	0.0280579	-0.649385
ZNF441	1.80198	3.13808	3.48156	0.000707141	0.028074	-0.655066
IST1	1.65607	7.75474	3.48073	0.000709123	0.028074	-0.657593
DPY19L3	1.68659	3.00635	3.48039	0.000709954	0.028074	-0.65865
VWDE	1.48474	2.53963	3.47902	0.000713233	0.0281133	-0.662808
FAM101B	-1.58683	5.01897	-3.47385	0.000725774	0.0285162	-0.678537
ANKRD42	2.04809	4.37519	3.47183	0.000730723	0.0285621	-0.684668
WRB	1.54865	4.04412	3.47148	0.000731588	0.0285621	-0.685735
RBM22	1.596	6.94246	3.46796	0.00074031	0.0288112	-0.696427
GADD45B	-1.25063	10.2988	-3.46436	0.000749302	0.0290691	-0.707318
INPP5K	1.65147	7.14626	3.46208	0.000755075	0.0291989	-0.71424
ARHGAP21	1.43445	3.26789	3.46117	0.000757395	0.0291989	-0.717007
HPCAL4	2.0543	3.87765	3.45451	0.000774525	0.029766	-0.737176
MYL6	-0.684515	9.32287	-3.45118	0.000783218	0.0300063	-0.74724
MPZL2	-1.55275	2.52061	-3.44975	0.000786986	0.030057	-0.751567
SNAPC4	1.43612	3.61778	3.44489	0.000799888	0.0304552	-0.766227
PSME1	-0.731253	8.80924	-3.44303	0.000804873	0.0305504	-0.771827
STX3	-1.93682	4.42186	-3.43472	0.000827568	0.0313152	-0.796887
PIK3CA	1.85523	5.19885	3.42844	0.000845119	0.0318812	-0.815796
MED23	2.14553	5.56761	3.42748	0.000847807	0.0318848	-0.818657
GAPDH	-0.801246	9.87972	-3.42251	0.000861978	0.0323189	-0.833589
CATSPER2	0.846357	2.38749	3.41983	0.000869719	0.03251	-0.841643
FN1	-2.61902	3.3803	-3.41365	0.000887802	0.0330282	-0.860175
KAT7	1.68545	6.62094	3.41326	0.000888952	0.0330282	-0.861341
CLEC4E	-1.47458	2.3254	-3.40578	0.000911348	0.0336799	-0.883742
DUSP4	-2.22041	5.72306	-3.40552	0.00091211	0.0336799	-0.884495
FANCD2	1.37055	3.40659	3.40467	0.00091471	0.0336799	-0.887057
ATF3	-1.97472	6.36555	-3.40302	0.000919741	0.0337027	-0.891995
CD9	-2.14289	4.73625	-3.40267	0.00092081	0.0337027	-0.893041
NPAS2	1.34672	2.62953	3.40018	0.00092843	0.0338808	-0.900459
LRP6	0.881664	2.18746	3.39915	0.000931604	0.0338961	-0.90353
HIST1H2BH	-1.34736	2.47933	-3.39237	0.000952779	0.0344866	-0.923757
PTMS	-1.02513	2.88178	-3.39216	0.000953444	0.0344866	-0.924384
ANKRA2	1.60826	5.44914	3.39015	0.000959813	0.0346152	-0.930374
B4GALT2	-1.16189	2.3035	-3.38802	0.000966606	0.0347582	-0.93672
DOPEY1	1.52458	3.26444	3.38189	0.00098643	0.0353677	-0.954983
ALPL	-1.10414	1.90874	-3.37813	0.000998748	0.0354501	-0.966145
C3AR1	-2.11059	4.53855	-3.37812	0.000998793	0.0354501	-0.966185
EPGN	1.55229	2.55732	3.37771	0.00100015	0.0354501	-0.967408
SLC41A2	1.53332	2.53707	3.37767	0.00100026	0.0354501	-0.967505
FAM134C	2.18937	6.75799	3.3766	0.00100382	0.035474	-0.970698
ANKZF1	2.01256	7.30967	3.36965	0.00102711	0.0361931	-0.991324
DENND5A	1.95621	5.55799	3.36276	0.00105069	0.0369182	-1.01173
MXD1	-1.84116	6.22855	-3.36051	0.00105848	0.0370861	-1.01837
C1QC	-2.31878	4.51421	-3.35927	0.00106284	0.0370894	-1.02206
FBLN7	1.45195	4.34054	3.35876	0.00106461	0.0370894	-1.02356
GAS8	1.20477	2.67301	3.35722	0.00107002	0.0371672	-1.02812
ARPC2	-0.64777	9.8394	-3.3564	0.00107289	0.0371672	-1.03052
ZNF765	1.62443	3.91938	3.35183	0.00108914	0.0376243	-1.04403
DDX28	1.83935	4.60616	3.34793	0.00110318	0.0380027	-1.05554
TIAM1	1.74554	5.01302	3.34349	0.00111938	0.0384528	-1.06863
GSN	-2.53584	5.48862	-3.34069	0.0011297	0.0386992	-1.07688
RAB13	-1.69973	2.60634	-3.33583	0.00114783	0.0392112	-1.09118
NAT9	1.74553	5.74274	3.33181	0.00116303	0.0396205	-1.10299
SIDT1	1.75868	5.92619	3.33009	0.00116959	0.0397336	-1.10804
H2AFJ	-0.797316	6.13763	-3.32919	0.00117302	0.0397405	-1.11067
ZDBF2	1.8097	3.40856	3.31985	0.0012094	0.0408603	-1.13808
ZNF473	1.6341	4.04302	3.31871	0.00121391	0.0408777	-1.14143
NFRKB	1.8672	5.58434	3.31804	0.00121656	0.0408777	-1.14338
ADTRP	1.52015	4.35165	3.31617	0.00122398	0.041015	-1.14884
MNDA	-2.0012	3.47874	-3.30956	0.00125063	0.0417943	-1.16817
RIC3	1.40199	4.28034	3.30775	0.00125802	0.0419073	-1.17345
ALOX5AP	-1.23986	7.65204	-3.30707	0.00126083	0.0419073	-1.17546
SLC7A7	-2.04993	3.53573	-3.30559	0.00126689	0.041947	-1.17976
LRMP	1.5044	5.86835	3.30512	0.00126885	0.041947	-1.18114
MYL12A	-0.868485	8.97976	-3.30143	0.00128418	0.0421294	-1.19191
TRGV10	-1.17625	3.64181	-3.30133	0.00128457	0.0421294	-1.19219
RAB37	1.98466	5.11451	3.30131	0.00128464	0.0421294	-1.19224
LETM2	1.31964	4.61703	3.2973	0.00130152	0.0425694	-1.20394
ITGAE	-1.52964	6.3176	-3.29638	0.00130543	0.0425839	-1.20663
C6orf120	1.58769	4.62526	3.29502	0.00131119	0.0426588	-1.21058
TOE1	1.66782	5.49062	3.29242	0.00132231	0.0429071	-1.21816
CAPZB	-0.639789	8.30819	-3.29036	0.00133116	0.0429939	-1.22413
TFPI	-1.51725	2.51636	-3.2895	0.0013349	0.0429939	-1.22665
ADPRHL2	1.7827	5.50659	3.28862	0.00133868	0.0429939	-1.22919
VCAN	-2.09978	3.05176	-3.28856	0.00133897	0.0429939	-1.22938
UMPS	1.71708	4.7501	3.28434	0.00135738	0.043307	-1.24162
ZYX	-1.20841	7.07379	-3.28418	0.00135808	0.043307	-1.24208
GPX3	-2.47259	3.86333	-3.28391	0.00135929	0.043307	-1.24288
RHOV	1.0347	2.13089	3.27447	0.00140146	0.0445354	-1.27026
TMSB10	-0.830595	10.3453	-3.26984	0.00142255	0.045089	-1.28364
ATXN7L3B	1.83174	5.48428	3.26824	0.00142995	0.0451921	-1.28829
TRMT5	1.39965	3.11001	3.26754	0.00143315	0.0451921	-1.29029
CCDC157	1.62929	3.66377	3.26648	0.00143807	0.0452311	-1.29336
HTRA1	-1.71738	2.72021	-3.26507	0.00144463	0.0453216	-1.29744
MYBL1	-1.91739	4.71088	-3.26301	0.00145426	0.0455077	-1.30339
NBPF15	1.4742	4.82864	3.26006	0.00146815	0.0457581	-1.3119
DUSP2	-1.13106	11.5007	-3.25973	0.00146971	0.0457581	-1.31285
HSPD1	-1.46458	9.06889	-3.25429	0.0014957	0.046289	-1.32855
NECAP2	1.04053	7.90939	3.2539	0.00149756	0.046289	-1.32966
JAKMIP1	-1.83422	5.57128	-3.25357	0.00149918	0.046289	-1.33063
NUP210	2.0061	6.98934	3.25302	0.00150182	0.046289	-1.3322
EIF4EBP1	-1.40638	4.9933	-3.25158	0.00150878	0.0463874	-1.33634
ZMIZ2	1.3987	4.7644	3.25063	0.00151344	0.0464147	-1.3391
ARL4D	-1.72479	4.86847	-3.24833	0.00152464	0.0464259	-1.3457
ARRB2	-0.907434	6.16866	-3.2478	0.00152725	0.0464259	-1.34724
THBD	-2.40518	3.284	-3.24778	0.00152735	0.0464259	-1.34729
ATP5E	-0.92386	7.36723	-3.24743	0.00152905	0.0464259	-1.34829
MUC1	-1.18343	2.15671	-3.2467	0.00153268	0.0464259	-1.35041
CYP4B1	-1.58146	2.12827	-3.24009	0.00156555	0.0473049	-1.3694
XPNPEP3	1.26837	3.76423	3.23919	0.00157008	0.0473256	-1.37198
IRF4	1.9214	5.22222	3.23338	0.00159959	0.0480971	-1.38864
RTN1	-1.4344	2.30956	-3.23193	0.00160702	0.0482029	-1.39279
LRRC8B	1.73486	4.28856	3.23023	0.00161582	0.0483487	-1.39767
EPC1	1.06998	6.30471	3.22804	0.00162718	0.0485705	-1.40394
CSF3R	-1.93489	3.03175	-3.22507	0.00164269	0.0488286	-1.41242
LTK	-1.46216	2.47779	-3.22364	0.00165023	0.0488286	-1.41652
MTA2	1.75748	3.83224	3.22364	0.00165026	0.0488286	-1.41653
SFXN2	1.48134	3.54642	3.22336	0.00165171	0.0488286	-1.41732
SGMS2	-1.22103	2.08747	-3.21837	0.00167829	0.0494955	-1.43159
TP53BP1	1.80374	5.03202	3.21687	0.00168633	0.0496136	-1.43587

## Sheet: Supplementary Data 3
Genes differentially expressed between lung and LDLN for CD4 EM
logFC	AveExpr	t	P.Value	adj.P.Val	B
G0S2	-4.74649	4.09674	-7.37027	2.89052e-11	3.55476e-07	15.1266
HSPB1	-3.86691	6.95325	-7.16754	8.06147e-11	4.957e-07	14.1683
HSPA6	-6.67994	10.4115	-7.02155	1.67689e-10	5.83903e-07	13.4839
CCL20	-4.50611	4.7494	-6.99664	1.89918e-10	5.83903e-07	13.3676
ADM	-4.53146	5.11002	-6.72786	7.19605e-10	1.76994e-06	12.1231
DNAJB4	-2.89717	6.46117	-6.50474	2.14068e-09	4.38768e-06	11.1049
CXCL2	-4.8989	4.10864	-6.3792	3.92665e-09	6.89857e-06	10.5385
GPNMB	-5.33178	4.5285	-6.30585	5.58395e-09	8.11246e-06	10.2098
CEBPD	-4.03034	5.17973	-6.26435	6.80954e-09	8.11246e-06	10.0246
DNAJB1	-3.12813	13.3211	-6.25251	7.20517e-09	8.11246e-06	9.97189
FCGR2A	-4.5729	4.31222	-6.23704	7.75666e-09	8.11246e-06	9.90307
YWHAH	-2.36447	7.59619	-6.23278	7.91589e-09	8.11246e-06	9.8841
HSP90AA1	-2.60857	11.6079	-6.21502	8.61388e-09	8.14873e-06	9.80525
SPIRE2	-3.55322	3.72967	-6.19038	9.68436e-09	8.38361e-06	9.69595
VEGFA	-3.86573	3.81159	-6.17892	1.02256e-08	8.38361e-06	9.64521
NUPR1	-4.03021	3.49991	-6.15556	1.14232e-08	8.78014e-06	9.54188
LGALS1	-2.98044	6.02954	-6.12595	1.31413e-08	9.50656e-06	9.41117
CD9	-4.07304	4.73625	-6.09515	1.51977e-08	1.03834e-05	9.27556
SLC11A1	-4.50148	4.1813	-5.9701	2.7329e-08	1.7689e-05	8.72834
CXCR5	1.59576	2.50657	5.91559	3.52328e-08	2.16647e-05	8.49154
TREM1	-3.99101	3.24054	-5.90117	3.76733e-08	2.20622e-05	8.42911
CLEC10A	-3.01137	2.41259	-5.88302	4.09831e-08	2.29096e-05	8.35063
BAG3	-3.39194	7.54483	-5.85614	4.64187e-08	2.48199e-05	8.23457
HSPA8	-2.45407	13.0958	-5.7658	7.0389e-08	3.54388e-05	7.84669
CKS2	-2.39699	6.04347	-5.76075	7.20419e-08	3.54388e-05	7.82508
FTL	-2.38024	12.8227	-5.72822	8.36209e-08	3.95527e-05	7.68626
MYL12B	-1.47288	8.88166	-5.71442	8.90718e-08	4.05705e-05	7.62746
CYP27A1	-4.3797	3.78971	-5.67758	1.05376e-07	4.62827e-05	7.47095
B3GNT5	-3.34697	3.29971	-5.65824	1.15075e-07	4.87996e-05	7.38898
CXCL3	-3.86641	3.53208	-5.55006	1.87763e-07	7.69701e-05	6.93336
CXCL8	-4.65703	4.39494	-5.52856	2.06825e-07	8.20493e-05	6.84341
RGS2	-2.26152	9.89863	-5.49499	2.40452e-07	9.22846e-05	6.70329
CACYBP	-2.14403	8.55108	-5.48842	2.47633e-07	9.22846e-05	6.67592
HSPE1	-2.71624	6.84528	-5.44355	3.02589e-07	0.000107601	6.48956
STIP1	-1.23625	7.93117	-5.43713	3.11376e-07	0.000107601	6.46295
CD63	-2.40274	7.85539	-5.43454	3.14982e-07	0.000107601	6.45225
FCER1G	-3.78029	5.12355	-5.41755	3.39714e-07	0.000112914	6.38199
CAPG	-2.86547	6.94257	-5.3943	3.76675e-07	0.000121904	6.286
ALDH2	-4.00148	4.14981	-5.3758	4.08856e-07	0.000128926	6.20981
UBC	-1.51722	13.1702	-5.33326	4.93403e-07	0.000151697	6.03518
MAFB	-3.63488	4.13462	-5.30578	5.5685e-07	0.000167028	5.92282
HSP90AB1	-2.58735	11.9278	-5.28263	6.16453e-07	0.000180503	5.82839
TXN	-2.0101	6.78869	-5.25762	6.87825e-07	0.000195774	5.72667
LGALS3	-2.7768	5.99729	-5.24846	7.15922e-07	0.000195774	5.6895
MARCO	-4.37936	5.16043	-5.24832	7.16363e-07	0.000195774	5.68893
MCEMP1	-2.98315	2.86647	-5.216	8.24832e-07	0.000220517	5.55806
OLR1	-3.77867	3.70067	-5.15312	1.08374e-06	0.000283571	5.30477
S100A10	-1.5132	8.27224	-5.12519	1.2227e-06	0.000313266	5.19288
RHOA	-1.15085	9.51402	-5.10773	1.31823e-06	0.000330848	5.12312
LYZ	-3.37992	4.14124	-5.02982	1.84086e-06	0.000452778	4.8136
CLEC5A	-1.61408	1.93527	-4.99515	2.13374e-06	0.000501479	4.67683
GPX1	-2.0193	7.14715	-4.99385	2.14559e-06	0.000501479	4.6717
PDK4	-4.44117	4.19083	-4.99214	2.16119e-06	0.000501479	4.66499
DOK2	-1.5257	8.57683	-4.95741	2.50413e-06	0.000570292	4.5286
PLAUR	-3.67	5.48705	-4.94598	2.62819e-06	0.000587664	4.48383
ID2	-1.50551	9.78154	-4.93596	2.74177e-06	0.000602113	4.44467
S100A6	-1.57828	7.80592	-4.9206	2.92524e-06	0.000631133	4.38472
HLA-DRB5	-2.94251	6.14285	-4.87909	3.48294e-06	0.000733042	4.22325
MNDA	-3.12901	3.47874	-4.87678	3.51679e-06	0.000733042	4.2143
MS4A7	-3.20758	3.8953	-4.83252	4.23155e-06	0.000867327	4.04319
ACP5	-2.86525	4.78677	-4.82639	4.34103e-06	0.00087518	4.01957
GLUL	-2.41255	8.8078	-4.82029	4.45288e-06	0.00088325	3.99605
FCGR3A	-3.83626	5.19935	-4.78947	5.0611e-06	0.00098796	3.87771
TYROBP	-3.1381	4.62845	-4.75679	5.79425e-06	0.00111259	3.75271
IL10	-3.60782	4.32329	-4.75321	5.88048e-06	0.00111259	3.73906
UQCRB	-1.50742	5.94729	-4.73736	6.27771e-06	0.00115871	3.67868
SPI1	-3.05225	3.66178	-4.73601	6.31268e-06	0.00115871	3.67355
ARPC3	-1.33695	7.99239	-4.72771	6.53223e-06	0.00117329	3.64198
HMOX1	-3.79388	5.05115	-4.72583	6.58295e-06	0.00117329	3.63484
HIST1H3H	-2.7115	5.3077	-4.67984	7.9499e-06	0.00139668	3.46065
FABP4	-3.57191	3.53032	-4.65534	8.78656e-06	0.00152193	3.36832
SH3PXD2B	-2.2105	2.16631	-4.64449	9.1837e-06	0.00156863	3.32753
CTSD	-2.661	6.3549	-4.62902	9.78003e-06	0.00164595	3.2695
ZNF385A	-1.82893	2.37706	-4.62592	9.90408e-06	0.00164595	3.25787
S100A11	-1.98303	6.93489	-4.6111	1.05179e-05	0.00172465	3.20242
CD14	-3.4115	5.08521	-4.60669	1.07074e-05	0.00172542	3.18595
IL1RN	-3.3727	3.10554	-4.60282	1.08766e-05	0.00172542	3.1715
APOC1	-2.27957	2.89661	-4.60131	1.09435e-05	0.00172542	3.16585
S100A4	-1.36968	8.65192	-4.58344	1.17634e-05	0.00176981	3.09924
ALOX5AP	-1.82304	7.65204	-4.58261	1.18027e-05	0.00176981	3.09617
FGR	-3.48994	4.41374	-4.58181	1.18412e-05	0.00176981	3.09317
FES	-3.37881	3.64885	-4.5802	1.19182e-05	0.00176981	3.08719
GCNT4	1.62679	2.87648	4.57965	1.19446e-05	0.00176981	3.08516
TYMP	-2.08073	6.36308	-4.5686	1.2489e-05	0.00181518	3.04408
SIRPA	-2.8112	2.9536	-4.56727	1.25561e-05	0.00181518	3.03914
CMC2	-1.56556	5.47033	-4.56457	1.26936e-05	0.00181518	3.02911
KIAA1683	2.42696	3.11598	4.55648	1.31139e-05	0.00183805	2.99909
SERPINH1	-3.24849	5.28835	-4.55575	1.31524e-05	0.00183805	2.99638
APOE	-4.44879	5.95729	-4.55048	1.34345e-05	0.00185616	2.97683
PILRA	-2.84236	3.60233	-4.54773	1.35838e-05	0.00185616	2.96665
S100A8	-2.89101	4.0161	-4.54484	1.37425e-05	0.0018572	2.95595
ANXA2	-1.86192	8.4515	-4.53891	1.40734e-05	0.00188125	2.93403
PLIN2	-2.4013	9.11181	-4.50935	1.58432e-05	0.00209506	2.82493
C5AR1	-2.86064	3.64077	-4.48374	1.7548e-05	0.0022958	2.73085
CD74	-2.32173	10.6367	-4.46158	1.91652e-05	0.00248099	2.64972
COMMD7	-1.04466	7.16599	-4.44366	2.05777e-05	0.00262389	2.58429
SDS	-2.62506	2.2742	-4.44221	2.06959e-05	0.00262389	2.57903
F2RL2	1.15531	2.16659	4.43547	2.1256e-05	0.00266741	2.55446
IFI30	-2.11128	2.51806	-4.41584	2.29708e-05	0.00285349	2.48311
SPP1	-3.7468	2.95479	-4.40822	2.36713e-05	0.0029111	2.45549
CD1E	-1.87301	2.07769	-4.40155	2.4302e-05	0.00293737	2.43132
FBP1	-3.24011	4.66696	-4.40092	2.43627e-05	0.00293737	2.42902
RHOB	-1.92865	5.59565	-4.38334	2.61065e-05	0.00311706	2.36548
UBB	-1.33427	8.43181	-4.36567	2.79811e-05	0.00327828	2.30176
ENO1	-1.14231	10.0234	-4.36128	2.84664e-05	0.00327828	2.28596
PLXDC2	-2.70829	3.13798	-4.36109	2.84875e-05	0.00327828	2.28528
RGS16	-2.2894	5.34925	-4.36077	2.8523e-05	0.00327828	2.28413
RAB31	-2.90745	3.93505	-4.35495	2.91805e-05	0.00330478	2.2632
SIGLEC12	-2.13328	1.99185	-4.35398	2.9291e-05	0.00330478	2.25973
KIF9	1.90245	3.84699	4.35088	2.96491e-05	0.00331476	2.24857
ETS2	-3.1959	5.14458	-4.34466	3.03786e-05	0.00336573	2.22624
RAB32	-2.8363	3.04449	-4.32157	3.32407e-05	0.00364995	2.14356
MGST1	-2.84644	3.11473	-4.30274	3.57654e-05	0.0038626	2.07636
CSTB	-1.70609	6.9641	-4.30245	3.58056e-05	0.0038626	2.07533
IFITM3	-2.08051	5.60863	-4.29676	3.66048e-05	0.00390916	2.05507
DSE	-2.43926	3.60763	-4.29488	3.68728e-05	0.00390916	2.04837
RTN1	-2.01245	2.30956	-4.2733	4.00866e-05	0.00421354	1.9717
GSTO1	-1.73384	6.48859	-4.27062	4.05045e-05	0.0042214	1.96218
ATP5E	-1.28358	7.36723	-4.25211	4.35023e-05	0.00449573	1.8967
AQP9	-2.4457	2.69323	-4.24703	4.43625e-05	0.00454641	1.87874
PYCARD	-1.60471	3.60237	-4.24463	4.4774e-05	0.00455067	1.87028
XCL1	-2.22563	3.76538	-4.22358	4.85477e-05	0.00489377	1.7961
TMEM50A	-0.995423	7.80775	-4.22097	4.90359e-05	0.00490279	1.78693
SFTPB	-4.20803	4.11932	-4.21205	5.07415e-05	0.00503241	1.75559
H2AFY	-1.32076	7.2249	-4.19386	5.43965e-05	0.00535174	1.69187
PHACTR1	-2.41511	3.16442	-4.18604	5.60451e-05	0.00547018	1.66452
RAB13	-2.26061	2.60634	-4.18116	5.70971e-05	0.00552898	1.64748
DDIT4	-1.50019	8.39751	-4.17399	5.86784e-05	0.00563771	1.62247
MYL6	-0.877733	9.32287	-4.17055	5.94524e-05	0.0056678	1.61047
PMP22	-2.43047	3.06219	-4.15477	6.31283e-05	0.00597194	1.55554
FCGR2B	-2.27289	3.16567	-4.15075	6.40983e-05	0.00601741	1.54159
PTAFR	-2.78593	3.52152	-4.13698	6.75313e-05	0.00624849	1.49384
ADAP1	-1.81313	3.13577	-4.13681	6.7576e-05	0.00624849	1.49323
GAPDH	-1.0219	9.87972	-4.11371	7.37412e-05	0.00675752	1.41336
ATF3	-2.53199	6.36555	-4.11213	7.418e-05	0.00675752	1.40793
CSF3R	-2.61471	3.03175	-4.10727	7.5554e-05	0.00680865	1.39114
THBD	-3.22669	3.284	-4.10623	7.58485e-05	0.00680865	1.38759
PTMS	-1.3101	2.88178	-4.08555	8.19842e-05	0.0072689	1.31646
IFNG	-2.70601	5.44299	-4.08499	8.21578e-05	0.0072689	1.31453
C1QC	-2.98838	4.51421	-4.08007	8.36886e-05	0.00731455	1.29765
TMEM176B	-2.79396	3.42615	-4.07952	8.38634e-05	0.00731455	1.29575
C15orf48	-1.31181	1.91611	-4.07716	8.46086e-05	0.00732759	1.28766
TREM2	-2.28389	2.78962	-4.06664	8.80084e-05	0.00756872	1.25165
HSPH1	-2.54064	9.57515	-4.03793	9.79739e-05	0.00836725	1.15366
CAPZA2	-1.25164	7.80701	-4.02831	0.000101545	0.00855726	1.12097
PCBP1	-1.05281	5.05652	-4.02819	0.00010159	0.00855726	1.12056
OAZ1	-1.00961	9.09755	-4.02105	0.000104325	0.00872778	1.09631
QSOX2	1.31464	2.86012	4.01525	0.000106598	0.00885771	1.07663
AXIN2	1.26789	2.47475	4.00552	0.000110515	0.00906299	1.04369
MS4A6A	-2.95194	5.05048	-4.00498	0.000110738	0.00906299	1.04186
C1QA	-3.52038	5.66957	-4.00366	0.000111279	0.00906299	1.03741
FCER1A	-2.23954	2.30512	-3.99771	0.000113757	0.00920388	1.01731
TPI1	-0.924652	9.60388	-3.99357	0.000115516	0.00925705	1.00331
ISG15	-1.2219	6.7975	-3.99262	0.00011592	0.00925705	1.00012
GNG5	-1.48448	6.17771	-3.98028	0.000121329	0.0096265	0.958518
PAK1	-2.47254	4.83968	-3.9731	0.000124586	0.0098215	0.934361
SLC2A9	-2.09336	2.65687	-3.97055	0.000125764	0.00985124	0.925777
TGFBI	-3.2567	4.30503	-3.96282	0.000129394	0.0100715	0.899825
PSAP	-1.53024	10.1845	-3.95524	0.000133056	0.010251	0.874384
UGP2	-1.24211	8.02936	-3.9546	0.000133368	0.010251	0.872247
THBS1	-3.08549	3.56546	-3.95031	0.000135488	0.0103492	0.857876
RASGRP2	1.4256	8.33534	3.93705	0.000142241	0.010798	0.813544
SLC4A11	-1.29456	2.03644	-3.93443	0.000143613	0.0108353	0.804794
HGNC:9982	1.14192	2.62711	3.92492	0.000148704	0.0110938	0.773058
ANPEP	-2.87575	3.23027	-3.92431	0.000149038	0.0110938	0.771014
DUS3L	2.01883	6.48566	3.92289	0.000149812	0.0110938	0.766295
CST3	-3.07787	5.41253	-3.92137	0.000150647	0.0110938	0.761226
MS4A4A	-2.79863	3.95463	-3.91776	0.000152647	0.0111741	0.749217
PRDX1	-1.36937	6.43181	-3.91447	0.000154489	0.0112421	0.738288
GNPDA1	-1.76662	5.37408	-3.90202	0.00016167	0.0116954	0.696915
VNN1	-1.94367	2.25601	-3.89288	0.000167139	0.012008	0.666624
CSTA	-1.64346	2.35469	-3.89156	0.000167944	0.012008	0.662252
ARL4D	-2.18337	4.86847	-3.87523	0.000178206	0.0126681	0.608268
GSN	-3.1166	5.48862	-3.86939	0.000182017	0.0128646	0.589017
DBI	-1.18013	6.91197	-3.86336	0.000186033	0.0130734	0.569158
PRR13	-0.752793	7.4038	-3.85811	0.000189601	0.0132484	0.551876
CSF2	-2.17044	2.50192	-3.85425	0.000192269	0.0133589	0.539167
TNFSF9	-2.35233	5.59355	-3.8437	0.00019973	0.0137993	0.504545
IGSF6	-2.24678	3.36611	-3.84063	0.000201957	0.0138753	0.494462
NKG7	-2.375	5.29749	-3.83875	0.000203331	0.013892	0.488299
THAP7	1.59746	6.4082	3.82662	0.000212406	0.0144319	0.448603
ITGAX	-1.68543	2.84244	-3.81918	0.000218161	0.0147415	0.424306
DDX39A	1.28204	8.65187	3.81262	0.000223356	0.0149319	0.402924
VAV2	-2.25733	3.00857	-3.81249	0.000223462	0.0149319	0.402491
TXK	1.82443	7.41673	3.81042	0.000225125	0.0149319	0.395754
PAPSS2	-2.52464	2.70177	-3.80954	0.000225837	0.0149319	0.392888
RIC3	1.71222	4.28034	3.80712	0.00022781	0.0149382	0.384983
ARPC2	-0.779368	9.8394	-3.80577	0.000228909	0.0149382	0.380614
KYNU	-2.36375	3.20525	-3.80496	0.000229575	0.0149382	0.377974
NICN1	1.84056	4.01611	3.79682	0.000236364	0.0152989	0.351502
ANXA5	-1.79409	8.1533	-3.79168	0.000240748	0.015473	0.33481
UBBP4	-0.897095	3.29398	-3.79073	0.000241569	0.015473	0.331719
BIRC3	-1.48891	8.55183	-3.78713	0.000244698	0.015556	0.320031
PALD1	-1.72043	2.25459	-3.78633	0.000245395	0.015556	0.317449
VKORC1	-0.933816	2.25147	-3.7839	0.000247539	0.0156114	0.309552
CCL2	-2.61211	2.86866	-3.77558	0.000254993	0.0159391	0.282617
PHF12	1.73162	5.18264	3.77521	0.000255327	0.0159391	0.281429
GZMB	-2.6725	5.85293	-3.77138	0.000258839	0.0160768	0.269026
PPT1	-1.2865	8.37192	-3.75794	0.000271506	0.0167788	0.225668
NR4A1	-2.51431	8.48608	-3.74895	0.000280312	0.0172364	0.196709
FAM89B	-0.784128	2.49048	-3.74336	0.000285924	0.0174081	0.178729
FCRL1	1.49735	2.42744	3.74335	0.000285936	0.0174081	0.178689
RHOU	-1.39803	2.43767	-3.74158	0.000287735	0.0174314	0.173
CTSL	-2.59628	5.71259	-3.73901	0.000290363	0.0175043	0.164756
NQO1	-1.98101	2.67356	-3.73431	0.000295232	0.017711	0.149675
SQRDL	-1.18889	5.38177	-3.72415	0.000306036	0.01827	0.117088
CAP1	-0.816789	9.50323	-3.72058	0.000309916	0.0184123	0.105666
GPA33	2.26069	4.58782	3.71463	0.00031649	0.0187125	0.0866421
SNX3	-1.23135	7.16802	-3.71208	0.000319344	0.0187535	0.0785048
SCP2	-1.32585	6.75762	-3.71026	0.000321392	0.0187535	0.0727109
RNF130	-1.93328	6.56026	-3.70994	0.000321759	0.0187535	0.0716782
SDCBP	-1.6843	8.60874	-3.70078	0.000332302	0.0192767	0.0424633
TPM4	-1.24447	7.88597	-3.69636	0.000337507	0.0194867	0.0283842
TMEM176A	-2.22542	2.68183	-3.69398	0.000340335	0.0194955	0.020825
CORO7	1.22954	5.76279	3.69357	0.00034083	0.0194955	0.019507
PRAM1	-1.708	2.53126	-3.68477	0.00035151	0.0200133	-0.00843633
IL23R	-2.35846	2.83307	-3.68292	0.000353804	0.020051	-0.0143264
TXNDC12	-1.12323	7.17254	-3.67712	0.000361063	0.0203686	-0.0327175
MYL12A	-1.02483	8.97976	-3.67147	0.000368275	0.0206806	-0.050624
LY75	-1.61014	3.2426	-3.6652	0.000376429	0.020977	-0.0704456
CTSB	-1.86605	9.37096	-3.6648	0.000376964	0.020977	-0.0717327
TMSB10	-0.98695	10.3453	-3.66167	0.000381097	0.0210672	-0.0816006
CLK4	1.3261	7.02859	3.66099	0.000382013	0.0210672	-0.0837725
PFN1	-1.03719	9.63194	-3.6582	0.000385751	0.0211784	-0.0925851
CXCL16	-2.94037	4.87355	-3.65453	0.000390721	0.0212874	-0.10417
ST13	-1.36645	7.52835	-3.65418	0.000391199	0.0212874	-0.105275
SH3BGRL3	-1.13351	9.39811	-3.65155	0.000394796	0.0213885	-0.113557
MSR1	-1.83983	2.53129	-3.64742	0.000400512	0.0216031	-0.126562
CD1D	-1.64219	2.27216	-3.64613	0.000402324	0.021606	-0.130646
GNAS	-0.776894	9.77394	-3.64412	0.000405149	0.0216631	-0.136975
NPC2	-1.83724	4.84183	-3.6411	0.000409424	0.021797	-0.146471
RAC1	-1.152	7.29549	-3.63902	0.000412389	0.0218602	-0.152996
PVRL2	-2.4384	3.31996	-3.63388	0.000419827	0.0221254	-0.169164
COX6C	-1.02451	7.32572	-3.63215	0.000422355	0.0221254	-0.174592
NDUFS5	-0.895207	6.94738	-3.63169	0.000423031	0.0221254	-0.176038
PTGS2	-1.93723	2.44067	-3.63063	0.000424589	0.0221254	-0.179363
RAB20	-2.57672	3.46565	-3.62412	0.000434289	0.0225354	-0.199785
SERPING1	-2.87623	3.91391	-3.61866	0.000442585	0.0228694	-0.216892
NOP10	-1.28331	6.49714	-3.61329	0.000450891	0.0232011	-0.233696
COTL1	-0.95802	9.35723	-3.61093	0.000454576	0.0232932	-0.241052
ECH1	-0.815408	7.47678	-3.60955	0.000456746	0.0233073	-0.245357
ASAH1	-2.02521	6.7986	-3.6052	0.000463674	0.023563	-0.258959
CDK2AP1	-1.73336	3.49908	-3.59053	0.000487737	0.0246839	-0.304666
LCP1	-0.916175	11.0056	-3.58795	0.000492084	0.0248018	-0.31268
CD163	-3.40068	5.34612	-3.5801	0.000505569	0.0253003	-0.337093
POMP	-1.02972	6.96647	-3.5798	0.000506089	0.0253003	-0.338021
CTSC	-1.92157	7.7558	-3.57666	0.00051157	0.0253277	-0.347747
PPIA	-0.70681	9.44397	-3.57597	0.00051279	0.0253277	-0.349897
SEMA4D	1.29654	8.31132	3.57596	0.000512815	0.0253277	-0.349941
SNRPA1	1.17945	7.21111	3.57413	0.000516038	0.0253847	-0.355599
IL17RB	-1.60821	2.25739	-3.57208	0.000519692	0.0253847	-0.361968
BCL9L	1.13254	2.58662	3.57101	0.000521599	0.0253847	-0.365274
IL18	-1.77317	2.51483	-3.57066	0.000522226	0.0253847	-0.366357
LAPTM5	-0.924151	10.0307	-3.56714	0.000528578	0.0255924	-0.377271
ABCC3	-1.89314	2.38342	-3.55786	0.000545651	0.0263154	-0.405959
SDSL	-1.82627	2.1146	-3.55126	0.000558113	0.0268112	-0.426332
CALM2	-1.03281	8.81477	-3.54933	0.000561808	0.0268837	-0.432284
MGLL	-2.33888	3.39252	-3.54317	0.000573754	0.0273262	-0.451263
DNAAF2	1.46486	6.11599	3.54228	0.000575498	0.0273262	-0.454001
CLU	-2.38634	4.24161	-3.53374	0.000592508	0.0280202	-0.480268
COX6B1	-1.04012	6.76094	-3.53257	0.000594872	0.0280202	-0.483858
CCT4	-1.02534	7.74466	-3.53154	0.00059695	0.0280202	-0.487003
ANAPC11	-0.946891	6.04939	-3.52763	0.000604967	0.0282017	-0.499028
SRGAP1	-1.3787	2.30107	-3.5273	0.000605628	0.0282017	-0.500013
TMEM59	-0.82178	8.70397	-3.5263	0.000607697	0.0282017	-0.503087
YTHDF2	1.25879	8.00128	3.51701	0.000627204	0.0289363	-0.531566
C1QB	-3.20632	5.96216	-3.51653	0.000628231	0.0289363	-0.53304
HCK	-2.67697	4.34739	-3.51509	0.00063131	0.0289696	-0.537446
ATG9B	1.63016	4.15542	3.50896	0.000644559	0.0294676	-0.55616
NDUFB2	-1.07755	5.19665	-3.50725	0.000648327	0.0295214	-0.561411
TALDO1	-1.56313	7.26018	-3.50509	0.000653087	0.0295214	-0.568001
RHOC	-1.44663	3.95659	-3.50486	0.000653595	0.0295214	-0.568701
PLBD1	-2.34494	3.43841	-3.50407	0.000655338	0.0295214	-0.5711
DAD1	-1.03169	7.39481	-3.49671	0.000671876	0.030156	-0.593549
HIST4H4	1.55466	3.64844	3.49558	0.000674438	0.0301609	-0.596976
C16orf54	1.95219	5.07475	3.48592	0.000696821	0.0310489	-0.626374
ATP5J	-1.16433	6.05064	-3.48209	0.000705892	0.0313396	-0.638018
PPARG	-2.26464	3.09533	-3.47924	0.000712706	0.0315254	-0.646666
COX6A1	-0.9077	5.50754	-3.4782	0.000715206	0.0315254	-0.649817
GRN	-2.73558	7.41987	-3.47566	0.000721348	0.0316826	-0.657514
ZAP70	1.27713	8.74594	3.47231	0.000729529	0.0319279	-0.667662
RAPGEF6	1.24023	3.27066	3.46897	0.000737793	0.0320993	-0.677799
C3AR1	-2.29953	4.53855	-3.46862	0.000738665	0.0320993	-0.678861
U2AF2	1.15982	3.66187	3.46294	0.000752902	0.0326028	-0.696038
TSHR	0.973477	1.96674	3.46093	0.00075799	0.0327079	-0.702096
FLT4	2.20159	4.13068	3.45782	0.000765965	0.0329365	-0.711512
SOGA1	-0.880847	1.85364	-3.45612	0.000770339	0.0330092	-0.716634
BCLAF1	1.26923	8.29392	3.45204	0.000780967	0.0333484	-0.728956
PAFAH1B3	-1.43651	3.90685	-3.45061	0.000784719	0.0333926	-0.733266
GADD45B	-1.31885	10.2988	-3.443	0.000804956	0.0341357	-0.75616
SUMO1	-0.927365	7.42192	-3.44085	0.000810767	0.034264	-0.762628
MGST3	-1.00808	5.85079	-3.43286	0.000832733	0.0350718	-0.786657
QPCT	-2.08232	3.18717	-3.42807	0.000846161	0.0355157	-0.801032
SLC22A16	-1.47532	1.83246	-3.42272	0.000861379	0.0360314	-0.817048
ADORA3	-2.03643	2.49335	-3.41875	0.000872856	0.0363877	-0.828939
DUSP5	-1.71141	6.94965	-3.41686	0.000878365	0.0364937	-0.83459
FCGRT	-2.067	6.85162	-3.41428	0.00088595	0.0366849	-0.842314
USMG5	-1.0431	5.16473	-3.41138	0.000894534	0.036916	-0.850974
TM6SF1	-1.1998	2.28627	-3.40918	0.000901102	0.0370627	-0.857543
PDCL3	-1.532	6.17591	-3.40776	0.000905366	0.037114	-0.861783
TNFAIP2	-2.50666	3.54416	-3.40581	0.000911257	0.0371338	-0.867606
IDH1	-2.24636	4.8923	-3.4056	0.000911888	0.0371338	-0.868228
KIAA0922	1.4249	7.51377	3.40188	0.000923224	0.0374161	-0.879321
KIFC3	-1.68315	2.56998	-3.40133	0.000924905	0.0374161	-0.880954
OSBP	1.67354	6.72333	3.39908	0.000931832	0.0375247	-0.887653
CAPN14	0.92747	1.89242	3.39764	0.000936293	0.0375247	-0.891941
NDUFA4	-0.89084	7.60376	-3.39749	0.000936745	0.0375247	-0.892373
COX17	-1.02288	5.50181	-3.39103	0.000957021	0.0382125	-0.911595
SEMA3G	0.884119	1.90309	3.38891	0.000963768	0.0383574	-0.917899
IRAK2	-2.41138	4.06011	-3.38357	0.000980961	0.0389157	-0.933765
HOMER3	-1.31763	1.99337	-3.3769	0.0010028	0.0396543	-0.953522
BCAS2	-1.3562	8.77607	-3.37015	0.00102541	0.0403797	-0.973518
MMP19	-2.62675	3.48369	-3.36947	0.00102772	0.0403797	-0.975532
UBA52	-0.800345	7.6152	-3.36392	0.00104666	0.0409179	-0.991914
CD86	-2.17006	3.36289	-3.36352	0.00104807	0.0409179	-0.993116
FAM20A	-1.53806	2.25159	-3.36089	0.00105716	0.0410083	-1.00086
FPR1	-2.27479	3.84909	-3.36015	0.00105974	0.0410083	-1.00305
TGM2	-2.17048	2.84087	-3.35991	0.00106058	0.0410083	-1.00376
MNT	0.85002	2.22811	3.35901	0.00106372	0.0410083	-1.00641
ATP6V1F	-1.24206	6.15554	-3.34933	0.00109812	0.0422023	-1.03494
OCIAD2	-1.05829	6.85902	-3.34081	0.00112926	0.0432635	-1.05999
PECAM1	-2.63549	5.80939	-3.33831	0.00113854	0.0434837	-1.06732
BLVRB	-1.7449	5.09465	-3.33707	0.00114317	0.0435084	-1.07096
DUSP2	-1.2278	11.5007	-3.33479	0.00115173	0.0435084	-1.07764
IL1R2	-2.67382	4.29838	-3.33382	0.00115539	0.0435084	-1.08048
RPL14	-0.894366	8.40531	-3.33347	0.00115673	0.0435084	-1.08152
PARK7	-0.794177	8.04992	-3.33269	0.00115967	0.0435084	-1.08379
ST3GAL6	-1.30345	2.25979	-3.3325	0.00116041	0.0435084	-1.08436
CTSH	-1.93501	6.43085	-3.32714	0.00118093	0.0441429	-1.10006
ARPC5	-1.25175	7.98001	-3.32532	0.00118797	0.0442718	-1.10538
ACTB	-0.888808	13.2825	-3.31918	0.00121201	0.045031	-1.12332
MED9	1.74607	3.96748	3.31581	0.00122541	0.0453919	-1.13316
DNAJB2	1.13054	3.56787	3.30461	0.00127095	0.0467209	-1.16581
PLOD1	-2.34752	4.33184	-3.30439	0.00127188	0.0467209	-1.16647
MRPS6	-1.57995	4.82733	-3.30419	0.00127269	0.0467209	-1.16704
CD1C	-2.08466	2.45153	-3.30031	0.00128884	0.047173	-1.17832
TNFRSF11A	-1.51115	2.18686	-3.29802	0.00129849	0.0473852	-1.18499
ST14	-2.24106	3.39209	-3.29469	0.00131259	0.0477579	-1.19465
TLR4	-1.99239	2.74466	-3.28683	0.00134648	0.0488467	-1.21745
H3F3A	-0.871157	6.89659	-3.2845	0.00135669	0.0490721	-1.2242
CDKN2C	-2.0218	4.69061	-3.2825	0.00136549	0.0491028	-1.22998
PKM	-0.776769	9.34468	-3.2825	0.00136552	0.0491028	-1.23
SAMSN1	-1.46524	7.22313	-3.28131	0.00137078	0.0491482	-1.23344
TLR2	-2.04591	3.24454	-3.2787	0.00138239	0.0494203	-1.24097
WDR86	1.41639	3.19546	3.277	0.00139004	0.0495498	-1.24591
BCL2A1	-1.72625	5.68377	-3.27595	0.00139474	0.0495738	-1.24893

## Sheet: Supplementary Data 4
Genes differentially expressed between lung and LDLN for CD4 CM
logFC	AveExpr	t	P.Value	adj.P.Val	B
HSPA6	-7.82223	10.4115	-6.75804	6.20249e-10	7.62783e-06	12.1195
CEBPD	-4.82221	5.17973	-6.16041	1.11636e-08	6.86448e-05	9.46699
OLR1	-4.98004	3.70067	-5.58204	1.6254e-07	0.000430337	7.01193
G0S2	-4.33391	4.09674	-5.53122	2.04371e-07	0.000430337	6.80227
TYROBP	-4.42038	4.62845	-5.50727	2.27575e-07	0.000430337	6.70383
CSF1R	-4.96612	3.70804	-5.50539	2.29497e-07	0.000430337	6.69613
CD1E	-2.83862	2.07769	-5.48281	2.53919e-07	0.000430337	6.60358
APOL4	-3.31904	2.33222	-5.46099	2.7994e-07	0.000430337	6.5143
LPL	-4.23325	2.99532	-5.39521	3.75152e-07	0.000512625	6.24646
MS4A7	-4.28932	3.8953	-5.31146	5.43112e-07	0.00066792	5.90812
CD300LF	-3.02719	2.58791	-5.18625	9.38771e-07	0.00104955	5.40802
CYP27A1	-4.83649	3.78971	-5.15322	1.08325e-06	0.00107216	5.27728
GAS2L1	-2.36071	2.38804	-5.11311	1.28801e-06	0.00107216	5.11919
APOC1	-3.08008	2.89661	-5.10999	1.30543e-06	0.00107216	5.10693
NUPR1	-4.05422	3.49991	-5.08952	1.42557e-06	0.00107216	5.02657
PLXDC2	-3.84502	3.13798	-5.08896	1.42906e-06	0.00107216	5.02433
FABP4	-4.7087	3.53032	-5.04408	1.73209e-06	0.00107216	4.84883
FGR	-4.67244	4.41374	-5.04188	1.74841e-06	0.00107216	4.84028
GPNMB	-5.18647	4.5285	-5.04165	1.75015e-06	0.00107216	4.83937
DNAJB1	-3.0626	13.3211	-5.03142	1.82827e-06	0.00107216	4.79953
HSPB1	-3.30238	6.95325	-5.0311	1.83082e-06	0.00107216	4.79826
ITGAX	-2.66422	2.84244	-4.96202	2.45572e-06	0.00136208	4.53043
FN1	-4.90618	3.3803	-4.95336	2.5474e-06	0.00136208	4.49702
COL8A2	-1.47664	1.82768	-4.92757	2.84056e-06	0.00145555	4.39772
FPR1	-4.02726	3.84909	-4.88941	3.33538e-06	0.00164074	4.25138
SLC11A1	-4.46151	4.1813	-4.86338	3.71986e-06	0.00172045	4.152
FCGR2A	-4.33505	4.31222	-4.85972	3.77722e-06	0.00172045	4.13806
HLA-DRB5	-3.53573	6.14285	-4.8187	4.48238e-06	0.00189695	3.98218
S100A11	-2.51946	6.93489	-4.81517	4.54866e-06	0.00189695	3.96882
ST3GAL6	-2.28947	2.25979	-4.81104	4.62745e-06	0.00189695	3.95318
SPIRE2	-3.3431	3.72967	-4.78712	5.11082e-06	0.00199866	3.86274
CCL20	-3.74779	4.7494	-4.78291	5.20061e-06	0.00199866	3.84689
PDGFC	-1.81157	1.9621	-4.76811	5.52924e-06	0.00206056	3.79113
APOE	-5.63735	5.95729	-4.73935	6.22644e-06	0.00225214	3.68308
ST14	-3.91294	3.39209	-4.72818	6.51975e-06	0.00229085	3.64121
B3GNT5	-3.38264	3.29971	-4.70019	7.31404e-06	0.00249856	3.53666
SERPING1	-4.51118	3.91391	-4.66492	8.44968e-06	0.00277712	3.40545
FCER1G	-3.95717	5.12355	-4.66114	8.58112e-06	0.00277712	3.39142
AOAH	-2.82631	5.95058	-4.62979	9.74927e-06	0.00307427	3.27544
LGALS3	-2.96828	5.99729	-4.61129	1.05098e-05	0.00318863	3.2072
SORT1	-3.10396	2.707	-4.60847	1.06305e-05	0.00318863	3.19683
CD33	-2.60194	2.59483	-4.59329	1.1304e-05	0.00330992	3.14104
SRSF5	1.52014	10.1177	4.5746	1.21905e-05	0.00344169	3.07248
LPCAT2	-2.41985	2.22887	-4.56957	1.24405e-05	0.00344169	3.05406
ZNF385A	-2.19662	2.37706	-4.56653	1.25936e-05	0.00344169	3.04295
RAB31	-3.69272	3.93505	-4.54619	1.36682e-05	0.00347048	2.96863
RTN1	-2.60038	2.30956	-4.53843	1.41009e-05	0.00347048	2.94034
MCEMP1	-3.15772	2.86647	-4.53801	1.41243e-05	0.00347048	2.93884
SLC8A1	-2.15657	2.08384	-4.53672	1.4198e-05	0.00347048	2.93411
DSC2	-2.35929	2.19715	-4.53321	1.43989e-05	0.00347048	2.92136
FCGR3A	-4.4143	5.19935	-4.52972	1.46021e-05	0.00347048	2.90865
C5AR1	-3.51517	3.64077	-4.52849	1.46743e-05	0.00347048	2.90417
FAM153A	1.69191	2.3983	4.50889	1.5872e-05	0.00368291	2.83299
TREM2	-3.07423	2.78962	-4.49911	1.65048e-05	0.00375881	2.79753
HCK	-4.14228	4.34739	-4.47056	1.84934e-05	0.00407188	2.69437
ADM	-3.66294	5.11002	-4.46991	1.85417e-05	0.00407188	2.69201
ZNF551	2.23393	2.92134	4.45224	1.98896e-05	0.00429126	2.62839
MAFB	-3.69439	4.13462	-4.43232	2.15223e-05	0.0045467	2.55689
SLCO2B1	-3.96949	3.84453	-4.42893	2.18129e-05	0.0045467	2.54474
IFITM3	-2.60661	5.60863	-4.42463	2.21871e-05	0.00454761	2.52933
C1QC	-3.93827	4.51421	-4.41943	2.26473e-05	0.00456584	2.51073
VEGFA	-3.35901	3.81159	-4.41288	2.32411e-05	0.00460998	2.48728
TNFSF13	-1.61332	2.22375	-4.40345	2.41208e-05	0.00465264	2.45363
LYZ	-3.59933	4.14124	-4.40248	2.42128e-05	0.00465264	2.45018
PILRA	-3.31928	3.60233	-4.36505	2.80493e-05	0.00530693	2.31699
PCOLCE2	-3.24349	2.64872	-4.35127	2.96032e-05	0.00545151	2.26819
SIRPA	-3.2579	2.9536	-4.35044	2.97001e-05	0.00545151	2.26523
FCER1A	-2.95891	2.30512	-4.34126	3.07848e-05	0.00549574	2.23277
MNDA	-3.38831	3.47874	-4.34049	3.08774e-05	0.00549574	2.23005
UMPS	2.92732	4.7501	4.33715	3.12817e-05	0.00549574	2.21828
ALDH2	-3.90905	4.14981	-4.31641	3.39145e-05	0.00580688	2.14517
RBM44	1.09406	1.79687	4.31508	3.40912e-05	0.00580688	2.14047
SERPINE1	-3.59618	3.32353	-4.31224	3.44692e-05	0.00580688	2.1305
PLBD1	-3.49733	3.43841	-4.29544	3.67935e-05	0.00611469	2.07148
ARHGAP18	-2.86984	4.73929	-4.28982	3.76037e-05	0.00616601	2.05179
SRSF2	1.88976	7.51651	4.26196	4.18817e-05	0.00677712	1.95439
CD14	-3.82253	5.08521	-4.24252	4.51403e-05	0.00712227	1.88668
GAA	-3.24114	5.74583	-4.24233	4.5173e-05	0.00712227	1.88603
RNASE6	-2.93533	3.42049	-4.22463	4.83527e-05	0.00746181	1.82458
FCGR2B	-2.81389	3.16567	-4.22362	4.854e-05	0.00746181	1.82109
CTSD	-2.94943	6.3549	-4.21708	4.97728e-05	0.00755686	1.79844
PTAFR	-3.45013	3.52152	-4.21094	5.09572e-05	0.00764233	1.7772
IGSF6	-2.99105	3.36611	-4.20237	5.26569e-05	0.00772057	1.74758
BHLHE41	-2.32566	2.4324	-4.20198	5.27344e-05	0.00772057	1.74625
MRC1	-4.1796	4.318	-4.1935	5.44708e-05	0.00788096	1.717
DAB2	-3.04251	3.1998	-4.19028	5.51459e-05	0.00788587	1.70588
CD163	-4.82189	5.34612	-4.17231	5.90562e-05	0.00834797	1.64406
RBM47	-2.75659	2.73748	-4.16817	5.99934e-05	0.00838408	1.62985
PDK4	-4.5003	4.19083	-4.15778	6.24116e-05	0.00862403	1.5942
PLAUR	-3.74593	5.48705	-4.1493	6.44521e-05	0.00878449	1.56517
SRSF7	1.54517	11.0779	4.14706	6.50015e-05	0.00878449	1.55752
NCF2	-3.58479	3.85318	-4.13175	6.88827e-05	0.00910995	1.50522
EIF4EBP1	-2.30647	4.9933	-4.13063	6.91739e-05	0.00910995	1.50141
CCL3L3	-3.54913	4.33173	-4.12738	7.00308e-05	0.00910995	1.49031
MARCO	-4.18379	5.16043	-4.12106	7.17222e-05	0.00910995	1.4688
PLXNB2	-2.93779	2.93025	-4.12063	7.18398e-05	0.00910995	1.46732
DOK2	-1.54283	8.57683	-4.12034	7.1917e-05	0.00910995	1.46635
TREM1	-3.388	3.24054	-4.11745	7.27071e-05	0.00910995	1.4565
CAPG	-2.65962	6.94257	-4.11517	7.33359e-05	0.00910995	1.44874
ANPEP	-3.65634	3.23027	-4.10099	7.73612e-05	0.00951388	1.40058
METAP1D	2.17005	3.35725	4.09562	7.89391e-05	0.00961181	1.38238
ALDH1A1	-3.02649	2.70909	-4.07222	8.6189e-05	0.0103917	1.30322
GSTM2	2.06667	3.72774	4.06746	8.77396e-05	0.0104759	1.28717
C1QA	-4.33878	5.66957	-4.05569	9.16884e-05	0.0107814	1.24752
GPD1	-2.29623	2.23336	-4.05463	9.20516e-05	0.0107814	1.24396
CXCR5	1.32973	2.50657	4.05157	9.31115e-05	0.0107944	1.23366
DNAJB4	-2.19427	6.46117	-4.04926	9.39182e-05	0.0107944	1.22589
HEBP2	1.74393	6.02233	4.04475	9.55138e-05	0.0108762	1.21072
GLIPR2	-2.4213	6.47581	-4.01553	0.000106484	0.0120142	1.11287
HMOX1	-3.91942	5.05115	-4.0128	0.000107572	0.0120266	1.10373
NAA16	2.5185	5.51309	4.0035	0.000111347	0.0123364	1.07271
SYK	-3.50519	4.10753	-3.99721	0.000113971	0.0125145	1.05175
QPCT	-2.94728	3.18717	-3.98798	0.000117927	0.0128342	1.02107
C1QB	-4.40403	5.96216	-3.96996	0.000126036	0.013517	0.961285
ACP5	-2.86628	4.78677	-3.96834	0.000126793	0.013517	0.955902
CXCL2	-3.70635	4.10864	-3.96683	0.000127498	0.013517	0.950921
TYMP	-2.18725	6.36308	-3.94726	0.000137013	0.0143193	0.886248
PMP22	-2.80883	3.06219	-3.9465	0.000137395	0.0143193	0.883747
KCNK13	-1.09454	1.76079	-3.93485	0.000143396	0.0147908	0.845342
DPYSL2	-2.80569	4.71657	-3.93309	0.000144324	0.0147908	0.839547
HYI	1.11386	2.08458	3.92705	0.000147551	0.0149965	0.819691
MS4A4A	-3.39844	3.95463	-3.91022	0.000156905	0.0158166	0.764501
FPR3	-2.36774	2.28531	-3.90323	0.000160955	0.015946	0.741626
SPI1	-3.06006	3.66178	-3.9026	0.00016133	0.015946	0.739542
CSTA	-2.00455	2.35469	-3.90132	0.000162079	0.015946	0.73538
SH3BP4	-2.00444	2.04743	-3.88794	0.000170168	0.016609	0.691677
AARSD1	0.828078	2.00374	3.88067	0.000174723	0.0169192	0.66798
C15orf52	-1.16318	1.94288	-3.86958	0.000181894	0.017476	0.631903
TGM2	-3.02381	2.84087	-3.8473	0.000197154	0.0187953	0.55967
LGALS1	-2.26885	6.02954	-3.8329	0.000207655	0.0196442	0.513158
CD9	-3.11153	4.73625	-3.8271	0.00021204	0.019806	0.494433
MGST1	-3.07975	3.11473	-3.82638	0.000212587	0.019806	0.492127
ANXA2	-1.90726	8.4515	-3.82147	0.000216371	0.0199294	0.476318
CXCL8	-3.91547	4.39494	-3.82047	0.000217152	0.0199294	0.473092
CD36	-2.94204	3.24845	-3.81412	0.000222161	0.020238	0.452665
MSR1	-2.33258	2.53129	-3.8008	0.000233026	0.0210717	0.409905
ZNF726	1.21446	2.33008	3.79354	0.000239159	0.0214685	0.386643
ANKRA2	2.31977	5.44914	3.78777	0.000244134	0.0217562	0.368213
IGF2BP2	-0.989366	1.77584	-3.78169	0.000249496	0.0220741	0.348766
SIGLEC1	-2.53371	2.59864	-3.77144	0.00025878	0.022732	0.316073
MRPL38	1.59339	2.98145	3.76624	0.000263617	0.0227756	0.299504
CDKN1A	-2.7533	7.9348	-3.76567	0.000264146	0.0227756	0.297708
PSAP	-1.77183	10.1845	-3.76414	0.000265594	0.0227756	0.292818
KMO	-1.84473	2.2022	-3.76299	0.000266684	0.0227756	0.289155
FTL	-1.89488	12.8227	-3.7481	0.000281163	0.0238465	0.241866
CPVL	-3.47066	4.06488	-3.74303	0.000286262	0.0241126	0.225797
GSN	-3.66107	5.48862	-3.73593	0.000293545	0.0245579	0.203334
TCEA3	2.12881	3.76051	3.73241	0.000297231	0.0246983	0.192177
GNLY	-3.94861	5.80477	-3.72819	0.000301697	0.0249011	0.178848
RNF217	-1.07487	1.90153	-3.72321	0.000307047	0.0251738	0.163138
TLR4	-2.74055	2.74466	-3.71595	0.000315015	0.025656	0.140244
CLEC4A	-1.83953	2.55705	-3.71394	0.000317256	0.0256685	0.133911
CD74	-2.34212	10.6367	-3.69927	0.000334064	0.0267154	0.0877941
ZFP30	1.61612	2.61589	3.69887	0.00033454	0.0267154	0.0865247
CPED1	-1.61935	2.01309	-3.68919	0.00034611	0.027461	0.0561609
MPZL2	-2.14165	2.52061	-3.68562	0.000350472	0.0276289	0.0449792
AKR1C2	-2.43211	2.30089	-3.67859	0.000359206	0.0280692	0.0230037
GPX3	-3.57465	3.86333	-3.67747	0.000360622	0.0280692	0.0194929
AOC3	-2.55737	2.41294	-3.6685	0.000372119	0.0287819	-0.00851668
HSP90AA1	-1.87089	11.6079	-3.66369	0.00037842	0.0290863	-0.0235002
KCNE1	-1.21649	1.83562	-3.65874	0.000385024	0.0294101	-0.038937
HSPA8	-1.89193	13.0958	-3.65349	0.000392136	0.0297685	-0.0552659
KYNU	-2.76	3.20525	-3.65163	0.000394682	0.0297779	-0.0610388
ADD2	1.77036	2.60018	3.64798	0.000399729	0.0299748	-0.072372
GPX1	-1.79025	7.14715	-3.63897	0.000412464	0.0307423	-0.100341
TFPI	-2.16494	2.51636	-3.63575	0.000417108	0.0309012	-0.110325
RAB32	-2.90016	3.04449	-3.63195	0.000422641	0.0311236	-0.122072
SERPINH1	-3.14809	5.28835	-3.62873	0.0004274	0.0312867	-0.132055
RHOC	-1.8163	3.95659	-3.61686	0.00044534	0.0324071	-0.168703
CD80	-2.25099	2.82801	-3.6015	0.000469639	0.0339742	-0.216035
RHOB	-1.92261	5.59565	-3.59148	0.000486141	0.0349624	-0.246793
SLC24A1	1.66568	2.42421	3.58372	0.000499304	0.0357002	-0.27058
PPARG	-2.83505	3.09533	-3.57994	0.000505833	0.0358892	-0.282147
ISCU	1.2603	8.0486	3.57883	0.000507783	0.0358892	-0.285571
RGS2	-1.79014	9.89863	-3.57505	0.000514407	0.0361496	-0.297108
GRINA	-1.8525	3.95325	-3.56924	0.000524767	0.0365024	-0.314855
HSD3B7	-1.51489	2.15393	-3.56891	0.000525364	0.0365024	-0.315866
FFAR4	-1.47314	1.98483	-3.55286	0.00055506	0.038349	-0.364786
ALDH7A1	-1.50662	2.25704	-3.54796	0.000564436	0.0385916	-0.379685
KLHL29	1.39514	2.19843	3.54775	0.000564847	0.0385916	-0.380332
DSE	-2.44911	3.60763	-3.54431	0.000571525	0.0388321	-0.390786
ASAH1	-2.41065	6.7986	-3.52713	0.000605987	0.0408407	-0.44284
DUS4L	1.68108	2.95788	3.52629	0.000607729	0.0408407	-0.445391
LRRC25	-2.46289	3.05713	-3.5176	0.000625949	0.0418366	-0.471643
NDST1	-1.68229	2.09737	-3.51001	0.00064227	0.0421239	-0.494512
CTSB	-2.17426	9.37096	-3.50969	0.000642976	0.0421239	-0.495488
SLC31A1	-2.35023	3.96611	-3.50936	0.000643691	0.0421239	-0.496475
AXL	-2.29505	3.29733	-3.50828	0.00064606	0.0421239	-0.499738
IL1RN	-3.12596	3.10554	-3.50638	0.000650225	0.0421239	-0.505445
CST3	-3.34715	5.41253	-3.50502	0.000653225	0.0421239	-0.509535
PLAU	-2.17387	2.65926	-3.50457	0.000654225	0.0421239	-0.510894
MILR1	-2.08798	2.57605	-3.49635	0.000672683	0.0428017	-0.535603
GEMIN4	2.35384	4.34805	3.49551	0.000674603	0.0428017	-0.538134
MYO16	-1.38049	2.01169	-3.49461	0.00067667	0.0428017	-0.54085
SIGLEC7	-1.7262	2.32369	-3.49373	0.000678675	0.0428017	-0.543477
RETN	-1.53299	2.20422	-3.49093	0.000685137	0.0429888	-0.551891
CCNL1	1.56054	9.76194	3.48207	0.000705948	0.0437742	-0.578454
CATSPER1	-0.994962	1.84138	-3.48117	0.000708071	0.0437742	-0.581119
ISG15	-1.29617	6.7975	-3.48107	0.000708332	0.0437742	-0.581447
HIST1H2BI	-1.1383	2.10059	-3.47517	0.000722554	0.0443768	-0.599089
CD86	-2.72699	3.36289	-3.47404	0.0007253	0.0443768	-0.602455
PTGS2	-2.25212	2.44067	-3.46914	0.000737359	0.0448913	-0.617087
FCGR1A	-1.76715	2.22949	-3.46523	0.000747123	0.0450136	-0.628757
AASS	1.45988	2.38707	3.46413	0.000749881	0.0450136	-0.632025
SPARC	-2.97117	3.23923	-3.46395	0.000750348	0.0450136	-0.632578
POLR1C	2.04044	5.58916	3.46112	0.000757522	0.0452233	-0.641018
SNRPN	1.13303	3.09516	3.45322	0.000777861	0.0461328	-0.664517
RBP4	-2.20716	2.42	-3.4514	0.000782631	0.0461328	-0.669938
SLC7A7	-2.76276	3.53573	-3.45088	0.00078401	0.0461328	-0.671499
S100A10	-1.23845	8.27224	-3.44765	0.000792542	0.0462478	-0.681096
UBC	-1.19317	13.1702	-3.44729	0.000793486	0.0462478	-0.682151
PRAM1	-1.94222	2.53126	-3.4439	0.000802543	0.0465541	-0.692214
NR4A1	-2.80901	8.48608	-3.4425	0.000806312	0.0465541	-0.696367
TMEM163	-1.22681	1.89955	-3.43719	0.000820763	0.0466515	-0.712113
ABCC3	-2.22479	2.38342	-3.43657	0.000822459	0.0466515	-0.713942
GORAB	2.45171	4.5146	3.43631	0.000823175	0.0466515	-0.714713
TMEM52B	-1.3647	1.96165	-3.43569	0.000824889	0.0466515	-0.716557
CARD9	-2.14937	2.62331	-3.43494	0.000826965	0.0466515	-0.718785
ITGAM	-2.57563	3.34619	-3.43188	0.000835461	0.0469155	-0.727843
ZGRF1	2.06747	3.32623	3.43028	0.000839923	0.0469517	-0.732563
LRMP	2.01231	5.86835	3.42448	0.000856357	0.0476309	-0.749732
ZACN	0.909348	1.94295	3.42327	0.000859819	0.0476309	-0.753306
MS4A6A	-3.0645	5.05048	-3.41729	0.000877106	0.0483706	-0.770939
AQP9	-2.39312	2.69323	-3.41567	0.000881841	0.0484147	-0.775708
MMP19	-3.2382	3.48369	-3.41409	0.00088649	0.0484536	-0.780365
SIGLEC14	-1.57845	2.28731	-3.41089	0.000895999	0.0487566	-0.789814
ANKRD18A	1.32742	2.63555	3.40567	0.000911669	0.0491031	-0.805166
ZNF460	2.21191	4.21375	3.40461	0.000914889	0.0491031	-0.808287
TXK	1.98287	7.41673	3.40385	0.000917204	0.0491031	-0.810525
SPR	-1.75213	2.26583	-3.40172	0.000923701	0.0491031	-0.816774
ZIK1	2.3563	3.45509	3.4012	0.000925287	0.0491031	-0.818293
FBP1	-3.04632	4.66696	-3.40087	0.000926324	0.0491031	-0.819284
SDC4	-2.14662	2.81826	-3.3969	0.0009386	0.0494674	-0.830939
GLUL	-2.06766	8.8078	-3.39552	0.000942896	0.0494674	-0.83498
C5orf63	1.9865	3.77882	3.39476	0.000945263	0.0494674	-0.8372

## Sheet: Suppementary Data 5
Genes differentially expressed between lung and LDLN for CD8 TRM
logFC	AveExpr	t	P.Value	adj.P.Val	B
PLAUR	-6.05862	5.48705	-8.52471	7.22524e-14	8.8856e-10	20.8854
SRSF5	2.02428	10.1177	7.73803	4.39625e-12	2.70325e-08	17.0043
MREG	-3.06809	3.29492	-7.48112	1.64337e-11	6.73673e-08	15.7582
HSPB1	-3.7438	6.95325	-7.245	5.45383e-11	1.67678e-07	14.6247
MARCO	-5.7402	5.16043	-7.18219	7.48797e-11	1.84174e-07	14.3251
CCL20	-4.35735	4.7494	-7.06366	1.35827e-10	2.28104e-07	13.7625
G0S2	-4.35117	4.09674	-7.05403	1.42544e-10	2.28104e-07	13.7169
ANXA5	-3.18848	8.1533	-7.03544	1.56439e-10	2.28104e-07	13.629
ADM	-4.53033	5.11002	-7.02246	1.66932e-10	2.28104e-07	13.5677
LGALS1	-3.20296	6.02954	-6.87329	3.50855e-10	4.172e-07	12.866
OSM	-3.84213	5.45687	-6.86086	3.73166e-10	4.172e-07	12.8078
BAG3	-3.77923	7.54483	-6.81219	4.74803e-10	4.86594e-07	12.5803
RGS16	-3.40183	5.34925	-6.76511	5.99018e-10	5.66671e-07	12.3609
CTSB	-3.28255	9.37096	-6.73066	7.09763e-10	5.95249e-07	12.2007
CTSL	-4.45799	5.71259	-6.70293	8.1345e-10	5.95249e-07	12.0719
CAPG	-3.40959	6.94257	-6.70133	8.19833e-10	5.95249e-07	12.0645
FCER1G	-4.47832	5.12355	-6.70059	8.22836e-10	5.95249e-07	12.0611
ID3	-2.50592	5.61303	-6.6734	9.40307e-10	6.42439e-07	11.9351
MAL	3.04971	5.56012	6.63463	1.13688e-09	7.35861e-07	11.7559
SELL	3.8511	9.24793	6.54688	1.74438e-09	1.07262e-06	11.3518
CD14	-4.59514	5.08521	-6.47831	2.43332e-09	1.41603e-06	11.0376
CCR7	3.77173	8.92023	6.47001	2.53314e-09	1.41603e-06	10.9997
CTSH	-3.48479	6.43085	-6.25582	7.09247e-09	3.79231e-06	10.0285
TYMP	-2.7246	6.36308	-6.24584	7.43823e-09	3.81147e-06	9.9836
CEBPD	-3.83607	5.17973	-6.22501	8.21397e-09	3.90176e-06	9.89006
ALAS1	-3.23057	5.95885	-6.22412	8.24896e-09	3.90176e-06	9.88605
GNPDA1	-2.68491	5.37408	-6.19151	9.63255e-09	4.38745e-06	9.73986
GPNMB	-4.98195	4.5285	-6.15164	1.16375e-08	5.11134e-06	9.56162
HMOX1	-4.71632	5.05115	-6.13364	1.26719e-08	5.37375e-06	9.48136
MS4A7	-3.89231	3.8953	-6.12244	1.33611e-08	5.47714e-06	9.43144
LYZ	-3.93533	4.14124	-6.11431	1.38841e-08	5.50794e-06	9.39526
MARCKSL1	3.0955	6.69853	6.0994	1.48962e-08	5.58322e-06	9.32894
NUPR1	-3.8242	3.49991	-6.09819	1.49818e-08	5.58322e-06	9.32354
MED17	2.9875	6.34763	6.06434	1.75711e-08	6.35556e-06	9.17332
SERPINH1	-4.11816	5.28835	-6.02978	2.0669e-08	7.2625e-06	9.02034
PTMS	-1.84669	2.88178	-6.01256	2.24072e-08	7.65454e-06	8.94427
EPC1	2.01733	6.30471	5.98832	2.50985e-08	8.3422e-06	8.83743
S100A11	-2.46248	6.93489	-5.97817	2.63189e-08	8.51762e-06	8.79271
CXCL3	-3.98069	3.53208	-5.96579	2.78849e-08	8.79303e-06	8.73827
PPT1	-1.93704	8.37192	-5.90744	3.65921e-08	1.12502e-05	8.48238
RHOC	-2.31581	3.95659	-5.85782	4.60577e-08	1.38151e-05	8.2658
HSPA6	-5.32339	10.4115	-5.84211	4.95297e-08	1.45028e-05	8.19739
APOC1	-2.75192	2.89661	-5.79941	6.03122e-08	1.70445e-05	8.01203
S100A8	-3.53195	4.0161	-5.79701	6.09823e-08	1.70445e-05	8.00163
FAIM3	2.03055	8.82779	5.78121	6.55796e-08	1.79222e-05	7.93325
GZMB	-3.89127	5.85293	-5.73314	8.1761e-08	2.18586e-05	7.72578
S100A9	-3.63367	4.45289	-5.72645	8.43012e-08	2.20582e-05	7.697
RMND5A	2.06816	5.93513	5.70068	9.48392e-08	2.42986e-05	7.58622
DVL3	-2.6837	5.47518	-5.6741	1.07063e-07	2.68706e-05	7.47222
CXCL2	-4.16624	4.10864	-5.66411	1.12041e-07	2.70881e-05	7.42948
LAT2	-3.36475	4.5749	-5.66354	1.12335e-07	2.70881e-05	7.42702
ATXN7	2.63416	5.73993	5.63262	1.29278e-07	3.04167e-05	7.29495
CD63	-2.38395	7.85539	-5.62956	1.31085e-07	3.04167e-05	7.2819
SNURF	1.17633	1.84357	5.57337	1.69032e-07	3.84955e-05	7.04296
GLRX	-2.45922	6.40869	-5.56193	1.77985e-07	3.97974e-05	6.99446
C1QA	-4.64853	5.66957	-5.51955	2.15372e-07	4.65251e-05	6.81534
GPX3	-4.22353	3.86333	-5.51927	2.15639e-07	4.65251e-05	6.81418
CLIC3	-2.71791	3.55409	-5.51418	2.20625e-07	4.67801e-05	6.79271
TREM2	-2.96006	2.78962	-5.50276	2.3222e-07	4.73601e-05	6.7446
ALOX5AP	-2.09651	7.65204	-5.50217	2.32835e-07	4.73601e-05	6.74212
CGRRF1	2.44559	5.36936	5.50019	2.34914e-07	4.73601e-05	6.73377
LGMN	-3.5056	5.38117	-5.49454	2.40935e-07	4.77907e-05	6.71
FPR1	-3.55857	3.84909	-5.48798	2.48119e-07	4.84344e-05	6.68241
CAPRIN2	2.46336	5.23202	5.45193	2.91491e-07	5.60118e-05	6.53114
CHD2	1.25432	7.75018	5.44343	3.02757e-07	5.72816e-05	6.49553
SLCO3A1	-2.71111	5.37608	-5.4252	3.28353e-07	6.11831e-05	6.41935
PARP9	-2.81134	5.57634	-5.40117	3.65357e-07	6.70621e-05	6.31912
FCGR3A	-4.13991	5.19935	-5.39624	3.7344e-07	6.75377e-05	6.29859
FOSB	2.43516	7.9677	5.37255	4.1478e-07	7.3884e-05	6.20007
SERPING1	-4.08775	3.91391	-5.36943	4.20547e-07	7.3884e-05	6.18711
SFTPB	-5.12676	4.11932	-5.35768	4.42973e-07	7.67279e-05	6.13837
MGAT1	-1.96239	7.4799	-5.35248	4.53281e-07	7.68529e-05	6.11679
MSC	-2.83645	3.71532	-5.35103	4.56193e-07	7.68529e-05	6.11078
ELF2	2.61308	5.71395	5.34651	4.6538e-07	7.73411e-05	6.09208
VEGFA	-3.19735	3.81159	-5.3357	4.88117e-07	8.00381e-05	6.04733
FTL	-2.12226	12.8227	-5.33235	4.95381e-07	8.01605e-05	6.03348
FAR2	-2.48524	3.2838	-5.32194	5.1864e-07	8.28343e-05	5.99044
SERPINE1	-3.49007	3.32353	-5.31602	5.32342e-07	8.39326e-05	5.96599
SPARC	-3.58635	3.23923	-5.31115	5.4387e-07	8.45771e-05	5.94589
ATP6V0B	-1.73122	7.5072	-5.30852	5.50185e-07	8.45771e-05	5.93507
FUS	1.90483	6.83732	5.29033	5.95963e-07	9.04833e-05	5.86012
TOE1	2.71252	5.49062	5.26874	6.55149e-07	9.82564e-05	5.77135
ACACB	2.49108	3.47102	5.25155	7.06312e-07	0.000104653	5.70086
ECI1	-2.58115	5.23338	-5.24466	7.27906e-07	0.000106569	5.67264
TREM1	-3.39378	3.24054	-5.23912	7.45728e-07	0.000107428	5.64997
GON4L	2.18567	6.66016	5.23743	7.51246e-07	0.000107428	5.64306
CD58	-2.3621	5.50143	-5.23468	7.60342e-07	0.000107479	5.63178
CXCL8	-4.2152	4.39494	-5.22446	7.95002e-07	0.000111102	5.59
ANXA2	-2.0477	8.4515	-5.21169	8.40463e-07	0.000114384	5.5379
C1QC	-3.65518	4.51421	-5.21027	8.45666e-07	0.000114384	5.53211
EIF4EBP1	-2.29026	4.9933	-5.21008	8.46394e-07	0.000114384	5.53131
NAGLU	-2.69709	4.91618	-5.19979	8.85139e-07	0.000116438	5.48937
MS4A4A	-3.55738	3.95463	-5.19927	8.87126e-07	0.000116438	5.48727
TNFRSF18	-2.7588	4.78059	-5.19853	8.89997e-07	0.000116438	5.48424
FCGR2A	-3.62279	4.31222	-5.15881	1.05734e-06	0.000136876	5.32285
KANK3	-2.58724	3.37238	-5.15564	1.07198e-06	0.000137325	5.30998
C5AR1	-3.14138	3.64077	-5.14065	1.14374e-06	0.000145007	5.2493
PMAIP1	2.10189	8.36256	5.13719	1.16097e-06	0.00014569	5.23529
DUSP16	2.7919	5.25299	5.12231	1.23798e-06	0.000152598	5.17516
TCEB3	2.75708	6.22419	5.12177	1.24083e-06	0.000152598	5.17301
OLR1	-3.59049	3.70067	-5.11216	1.29329e-06	0.000157474	5.13424
C1QB	-4.4572	5.96216	-5.10374	1.34104e-06	0.000161688	5.1003
NFATC2IP	-2.2574	6.03231	-5.08213	1.47158e-06	0.000175704	5.01337
POLR1C	2.3561	5.58916	5.07664	1.50666e-06	0.000178162	4.99132
VSTM2L	-0.989181	1.76202	-5.06197	1.60445e-06	0.000187717	4.93247
BRMS1L	2.18168	3.25848	5.06	1.61799e-06	0.000187717	4.92461
MFSD1	-2.75426	5.98275	-5.05745	1.63579e-06	0.000188009	4.91437
STYK1	-1.83174	2.11639	-5.04768	1.70562e-06	0.00019422	4.87526
GSTO1	-1.95408	6.48859	-5.0251	1.87824e-06	0.000211914	4.78508
KCNAB2	-1.67332	6.2145	-5.02025	1.91751e-06	0.000214377	4.76573
U2AF1	1.59921	3.68032	5.00981	2.00471e-06	0.000222107	4.72414
RGS9	-2.54187	3.27792	-5.00492	2.04689e-06	0.000224756	4.70467
MAFB	-3.27522	4.13462	-4.99137	2.16827e-06	0.000235977	4.6508
C3AR1	-3.15554	4.53855	-4.96947	2.37944e-06	0.000256687	4.56392
THEM6	-2.5637	4.8695	-4.9634	2.44139e-06	0.000261003	4.53989
SCPEP1	-2.71163	6.02645	-4.96106	2.46574e-06	0.000261003	4.53062
PMP22	-2.77877	3.06219	-4.9594	2.48312e-06	0.000261003	4.52405
LMNB2	2.50763	4.73588	4.95683	2.51024e-06	0.000261618	4.5139
TMPRSS3	-2.15931	2.55044	-4.95361	2.54468e-06	0.000262979	4.50116
ZNF350	2.4341	5.01122	4.9481	2.60464e-06	0.000265866	4.4794
BCLAF1	1.74219	8.29392	4.94709	2.61585e-06	0.000265866	4.47539
LGALS3	-2.5031	5.99729	-4.93953	2.70071e-06	0.00027224	4.44555
IFITM3	-2.28897	5.60863	-4.93549	2.74719e-06	0.000273689	4.4296
KTI12	2.49956	4.98612	4.93442	2.75959e-06	0.000273689	4.4254
FAM110A	-1.80057	4.80144	-4.92319	2.89352e-06	0.000284676	4.38112
PLTP	-3.85264	4.46461	-4.91613	2.98087e-06	0.000290942	4.35333
CYP27A1	-3.62901	3.78971	-4.91164	3.03774e-06	0.000294158	4.33568
CTSA	-1.29984	7.54523	-4.90337	3.14533e-06	0.000301343	4.30317
MCOLN1	-2.38453	4.49734	-4.90219	3.16094e-06	0.000301343	4.29854
CLU	-3.1671	4.24161	-4.89646	3.23794e-06	0.000305356	4.27606
SRSF1	1.82608	5.63099	4.89538	3.2527e-06	0.000305356	4.27181
GCLM	-2.08344	4.73802	-4.88916	3.33881e-06	0.000311066	4.24741
APOE	-4.56246	5.95729	-4.8723	3.58348e-06	0.000331351	4.18137
DOK2	-1.43548	8.57683	-4.86969	3.62275e-06	0.000332482	4.17119
ZFAND2A	-2.67009	7.41099	-4.86543	3.68803e-06	0.000335685	4.15452
BAG1	-2.15175	6.32429	-4.86387	3.71224e-06	0.000335685	4.14841
CST3	-3.63907	5.41253	-4.84058	4.0917e-06	0.000367298	4.05755
PRKAB1	-2.10344	6.09133	-4.83591	4.17213e-06	0.000371803	4.03938
WDR74	1.92374	6.29308	4.82755	4.3201e-06	0.00038222	4.00685
ANKRD36B	2.51726	6.95163	4.81535	4.54531e-06	0.000399273	3.95943
METTL21A	-2.11242	4.8286	-4.81293	4.59137e-06	0.000400459	3.95002
SPIRE2	-2.63625	3.72967	-4.79514	4.94355e-06	0.000428139	3.88107
GPR108	-1.98398	7.7456	-4.79043	5.04104e-06	0.00043353	3.86285
NDUFB6	-1.3443	5.63402	-4.78486	5.15883e-06	0.000440578	3.84131
DTX1	2.12619	3.32065	4.77427	5.39018e-06	0.000454016	3.80039
RRAD	-2.52069	3.18695	-4.77186	5.4443e-06	0.000454016	3.79107
TYROBP	-3.0148	4.62845	-4.77118	5.45952e-06	0.000454016	3.78847
AGAP4	1.94452	3.46235	4.77099	5.46385e-06	0.000454016	3.78773
MUS81	-2.13279	6.26	-4.75609	5.81089e-06	0.000479613	3.73031
MCEMP1	-2.59269	2.86647	-4.73297	6.39234e-06	0.000524087	3.6414
BTN2A1	-2.17392	6.02152	-4.7248	6.61093e-06	0.000538419	3.61005
PIGK	-2.56179	5.08147	-4.72102	6.71446e-06	0.000543169	3.59557
RAB31	-3.01788	3.93505	-4.71947	6.75759e-06	0.000543169	3.5896
ITGB5	-2.54117	2.75108	-4.70489	7.17435e-06	0.000572215	3.53383
IGFBP7	-2.52622	2.78915	-4.70315	7.22589e-06	0.000572215	3.52716
CWC22	2.54869	5.8602	4.70205	7.25854e-06	0.000572215	3.52296
FABP4	-3.45103	3.53032	-4.6959	7.44381e-06	0.000583082	3.49948
IDH1	-2.96072	4.8923	-4.68632	7.74184e-06	0.00060259	3.4629
CCNL1	1.65208	9.76194	4.68255	7.86225e-06	0.000608113	3.44853
UNC93B1	-2.30751	6.28798	-4.6802	7.93812e-06	0.000610144	3.43958
CACNA1C	1.26456	2.32643	4.67562	8.0881e-06	0.00061781	3.42215
IGSF6	-2.61771	3.36611	-4.67178	8.21613e-06	0.000623716	3.40752
POLR2H	-1.84938	5.51742	-4.66325	8.5076e-06	0.00064188	3.37505
SOCS2	-2.45836	4.33759	-4.65608	8.76002e-06	0.00065505	3.34782
GM2A	-2.98744	4.29861	-4.65528	8.78869e-06	0.00065505	3.34478
MNDA	-2.85969	3.47874	-4.65334	8.85829e-06	0.00065626	3.33743
CPM	-3.47457	4.41269	-4.65161	8.92097e-06	0.000656946	3.33087
PLIN2	-2.36741	9.11181	-4.64153	9.29493e-06	0.000680411	3.29263
CD163	-4.21439	5.34612	-4.63217	9.65563e-06	0.000702633	3.25719
TCP11L2	2.62003	4.65483	4.62823	9.81139e-06	0.000703192	3.24229
KLRC1	-2.13108	3.32649	-4.62723	9.85139e-06	0.000703192	3.2385
ATP5C1	-1.45809	7.73035	-4.627	9.86047e-06	0.000703192	3.23765
NIT1	-1.8964	4.47852	-4.62622	9.89203e-06	0.000703192	3.23467
RNF41	2.62843	5.45045	4.62333	1.00086e-05	0.00070739	3.22377
QPCT	-2.68714	3.18717	-4.61862	1.02018e-05	0.000713878	3.20597
ANTXR2	-2.56944	5.9421	-4.61827	1.02165e-05	0.000713878	3.20463
MRC1	-3.62185	4.318	-4.61597	1.03119e-05	0.000716474	3.19598
PLBD1	-2.95652	3.43841	-4.61256	1.04559e-05	0.000722395	3.18308
DNAJB1	-2.20903	13.3211	-4.6099	1.05689e-05	0.000726124	3.17307
RPAP3	-1.98408	5.19714	-4.60755	1.06702e-05	0.000729012	3.16419
ELK3	-2.20097	5.38769	-4.60467	1.07954e-05	0.000733488	3.15334
SCARB2	-2.63366	4.94287	-4.60292	1.08722e-05	0.000734652	3.14674
SLC11A1	-3.32093	4.1813	-4.5984	1.10729e-05	0.000740907	3.12972
PSIP1	1.88716	7.07241	4.59812	1.10853e-05	0.000740907	3.12868
KLRK1	1.34235	2.45533	4.59106	1.14066e-05	0.000758265	3.10209
ZNF92	2.51914	4.29176	4.585	1.16894e-05	0.000772885	3.07931
DGKA	1.26481	9.46268	4.57863	1.19939e-05	0.000788778	3.05538
LRP1	-2.40524	3.09057	-4.57652	1.20964e-05	0.000791286	3.04747
PILRA	-2.73801	3.60233	-4.57372	1.22337e-05	0.000796035	3.03697
WIPI1	-2.10285	4.36819	-4.56868	1.24849e-05	0.000808105	3.01806
ALDH1A1	-2.6673	2.70909	-4.55884	1.29901e-05	0.000836401	2.98117
RRP12	2.86177	6.01345	4.55368	1.32624e-05	0.000849485	2.96188
DNAJB4	-1.9412	6.46117	-4.55036	1.34406e-05	0.000855525	2.94947
MBNL1	1.67543	8.30462	4.54934	1.34958e-05	0.000855525	2.94566
COLGALT1	-2.30603	5.62976	-4.53188	1.44762e-05	0.000912965	2.88047
SERPINF1	-2.73126	3.32609	-4.5228	1.50129e-05	0.000941985	2.84662
LIPA	-2.01228	6.89107	-4.51512	1.54818e-05	0.00096647	2.81805
FAM76B	2.02054	5.28741	4.50971	1.58205e-05	0.000981657	2.79793
VCAN	-2.92585	3.05176	-4.50869	1.58847e-05	0.000981657	2.79417
ACP5	-2.56056	4.78677	-4.50313	1.62416e-05	0.0009984	2.77352
KLF2	2.09706	8.23434	4.50196	1.6318e-05	0.0009984	2.76916
LPL	-2.77414	2.99532	-4.4911	1.70407e-05	0.00103746	2.7289
EIF4E2	-1.90835	6.03591	-4.48727	1.73032e-05	0.00104825	2.7147
BLVRB	-2.24621	5.09465	-4.48502	1.74592e-05	0.00104828	2.70636
ARMC1	-2.26284	5.50678	-4.4848	1.74742e-05	0.00104828	2.70556
RAB13	-2.31855	2.60634	-4.47722	1.80097e-05	0.00107212	2.67752
SLCO2B1	-3.15867	3.84453	-4.47672	1.8046e-05	0.00107212	2.67565
NOP10	-1.52171	6.49714	-4.47326	1.82962e-05	0.00108132	2.66286
HPGD	-2.61149	4.28431	-4.47215	1.83767e-05	0.00108132	2.65879
FAM53C	2.74353	6.64201	4.46973	1.85546e-05	0.00108659	2.64984
S100A6	-1.37095	7.80592	-4.4625	1.90956e-05	0.00110274	2.62315
NMB	-1.64492	3.13261	-4.46235	1.91069e-05	0.00110274	2.6226
TFPI	-2.09154	2.51636	-4.46174	1.91536e-05	0.00110274	2.62034
TAF4B	3.22789	5.29413	4.46127	1.91889e-05	0.00110274	2.61862
KHNYN	2.41786	5.54943	4.45804	1.94371e-05	0.00110804	2.60669
TNFSF14	-2.36452	4.75628	-4.45772	1.94614e-05	0.00110804	2.60553
AKT1S1	-1.46374	3.15444	-4.45515	1.96609e-05	0.00111424	2.59606
CAPN10	-2.08111	6.07701	-4.45137	1.99585e-05	0.00112592	2.58211
OLFML2B	-2.45942	2.43005	-4.44915	2.01349e-05	0.00112695	2.57394
KRT86	-1.53655	1.93135	-4.44883	2.01602e-05	0.00112695	2.57278
CORO1C	-2.82779	5.29518	-4.44376	2.05695e-05	0.00114463	2.55412
PDK4	-3.78367	4.19083	-4.44041	2.08443e-05	0.0011547	2.5418
NCL	1.06702	9.13741	4.42301	2.23296e-05	0.00123143	2.47791
COA1	1.61618	6.74391	4.42055	2.2548e-05	0.00123314	2.46888
MSANTD3	-1.86274	3.65826	-4.41899	2.26868e-05	0.00123314	2.46318
EMP2	-1.9771	2.28307	-4.4185	2.27308e-05	0.00123314	2.46138
ALDH2	-3.14991	4.14981	-4.41816	2.27617e-05	0.00123314	2.46012
CHD1	2.03231	6.88419	4.41624	2.29341e-05	0.00123703	2.45312
SNAI3	-1.96751	4.00105	-4.41103	2.3411e-05	0.00125724	2.43403
PAFAH1B1	1.58659	5.86059	4.40797	2.36954e-05	0.00126698	2.42282
AP2S1	-1.54434	4.46524	-4.40622	2.38591e-05	0.00127021	2.41644
GUSB	-1.70043	7.46625	-4.40377	2.40908e-05	0.00127702	2.40747
PLA2G7	-2.04405	2.54842	-4.39995	2.4456e-05	0.00129081	2.39351
HTRA1	-2.35009	2.72021	-4.39621	2.48185e-05	0.00130435	2.37986
TRIM5	-1.94898	3.49144	-4.39431	2.50043e-05	0.00130852	2.37294
STIP1	-0.956219	7.93117	-4.39077	2.5355e-05	0.00132125	2.36003
ACTRT3	-1.72337	2.44161	-4.3874	2.56939e-05	0.00133327	2.34771
MARVELD1	-1.83233	2.45731	-4.38148	2.62984e-05	0.0013589	2.32614
KYNU	-2.60386	3.20525	-4.37608	2.6862e-05	0.00138221	2.30648
RNF144B	-2.51507	3.26484	-4.36926	2.75901e-05	0.00141376	2.28168
HIST1H2BJ	-1.82718	2.93749	-4.36139	2.84541e-05	0.00145149	2.25309
PHOSPHO2	1.29211	2.56152	4.35997	2.8613e-05	0.00145149	2.24793
TBC1D4	2.21928	6.2286	4.35937	2.86804e-05	0.00145149	2.24575
RBM48	1.87127	6.02329	4.35831	2.87996e-05	0.00145155	2.2419
SRD5A3	-1.82641	3.19167	-4.35475	2.92029e-05	0.00145651	2.22901
GLIPR2	-2.06661	6.47581	-4.35356	2.9339e-05	0.00145651	2.2247
RIT1	2.19019	4.6934	4.35346	2.93507e-05	0.00145651	2.22433
FAM89A	-2.05816	4.04672	-4.35328	2.93719e-05	0.00145651	2.22366
BBS2	-2.38828	6.40332	-4.34214	3.06787e-05	0.00151521	2.18331
HNRNPH1	1.62421	7.22953	4.32745	3.24879e-05	0.00159191	2.13022
HNRNPDL	0.932752	8.84941	4.32628	3.26367e-05	0.00159191	2.12598
PLEKHA3	2.00938	5.31936	4.32576	3.27032e-05	0.00159191	2.1241
FBXO6	-2.42451	4.67403	-4.32494	3.28077e-05	0.00159191	2.12114
MGST1	-2.73992	3.11473	-4.32414	3.29094e-05	0.00159191	2.11827
SGSH	-2.30986	6.5556	-4.32337	3.30083e-05	0.00159191	2.11549
CD36	-2.62241	3.24845	-4.31854	3.36346e-05	0.00161047	2.09808
NT5E	2.36384	3.50898	4.31839	3.36552e-05	0.00161047	2.09751
TUBG2	2.56633	4.3506	4.31372	3.42721e-05	0.00163275	2.08069
CTSC	-2.21934	7.7558	-4.31286	3.43863e-05	0.00163275	2.0776
C10orf128	-2.68956	4.33182	-4.31117	3.46126e-05	0.00163718	2.07153
S100A4	-1.23318	8.65192	-4.30841	3.4986e-05	0.0016485	2.06159
CD59	-1.97481	6.44237	-4.29103	3.7428e-05	0.00175683	1.9991
SPATS2L	-2.10718	4.64042	-4.2831	3.85961e-05	0.00180477	1.97065
REEP5	-1.42497	7.03417	-4.27779	3.93962e-05	0.00182305	1.95165
TLR4	-2.48367	2.74466	-4.27777	3.94004e-05	0.00182305	1.95155
TCP1	-2.12311	8.26454	-4.27756	3.94317e-05	0.00182305	1.95082
CSTA	-1.72958	2.35469	-4.27587	3.96902e-05	0.00182813	1.94477
RDX	-1.99357	4.60551	-4.27044	4.05316e-05	0.00185992	1.92535
CSF1	-3.31849	5.50546	-4.26507	4.13818e-05	0.00189187	1.90614
HSPA8	-1.73571	13.0958	-4.25766	4.25819e-05	0.00193953	1.87968
AFAP1	-2.13699	3.65858	-4.25518	4.29913e-05	0.00195095	1.87083
DIDO1	2.37283	6.30813	4.25407	4.31764e-05	0.00195214	1.86685
DENND6B	-1.56346	2.66673	-4.24726	4.43236e-05	0.00199667	1.84259
MPHOSPH9	2.25148	5.28228	4.24448	4.48007e-05	0.0020108	1.83268
ACSL1	-2.739	5.17884	-4.24303	4.50512e-05	0.00201469	1.82752
ATP1B1	-1.77467	2.84306	-4.23966	4.56387e-05	0.00202811	1.81553
GALNT12	1.94218	4.14792	4.23942	4.56811e-05	0.00202811	1.81468
CALCOCO2	-1.70906	7.51593	-4.23839	4.58625e-05	0.00202884	1.81101
MSMO1	-2.23256	5.15229	-4.23533	4.6405e-05	0.00204548	1.80013
FN1	-3.30043	3.3803	-4.23269	4.68776e-05	0.00205893	1.79076
CCL2	-2.79861	2.86866	-4.22333	4.85934e-05	0.0021267	1.75751
MRPL43	-1.72427	5.23049	-4.22119	4.89941e-05	0.00212936	1.74992
ZNF107	2.00407	4.8005	4.22116	4.90006e-05	0.00212936	1.74979
LETM2	1.71496	4.61703	4.21621	4.99394e-05	0.00216252	1.73224
NUDT14	-1.8817	4.20684	-4.20535	5.2059e-05	0.0022457	1.69381
ATPAF1	-2.22629	6.16194	-4.20452	5.22257e-05	0.0022457	1.69085
ARFRP1	-1.99059	6.43754	-4.20288	5.25542e-05	0.00225051	1.68506
BTBD6	-1.67307	6.07145	-4.20214	5.27033e-05	0.00225051	1.68244
SPI1	-2.59113	3.66178	-4.19762	5.36214e-05	0.00227811	1.66647
CXCR5	1.08443	2.50657	4.19714	5.37203e-05	0.00227811	1.66477
SRSF7	1.22929	11.0779	4.19091	5.50141e-05	0.00232496	1.64277
SDC2	-2.54914	2.80421	-4.18802	5.56242e-05	0.00234269	1.63258
MYO1E	-1.96837	2.64551	-4.18602	5.60485e-05	0.00235251	1.62556
EXOG	-1.8712	3.96354	-4.1762	5.81876e-05	0.00243398	1.59094
GRN	-3.14664	7.41987	-4.17403	5.86706e-05	0.00244401	1.58331
C12orf79	1.58766	3.42122	4.17334	5.88247e-05	0.00244401	1.58088
ZNF683	-2.72971	3.3292	-4.16901	5.98018e-05	0.00246351	1.56566
NLRX1	-2.24668	4.35286	-4.16851	5.9915e-05	0.00246351	1.56391
SLC35G2	-1.5287	2.066	-4.16842	5.9937e-05	0.00246351	1.56358
IL17A	-2.6565	2.72103	-4.16772	6.00955e-05	0.00246351	1.56114
RASD1	-2.38419	5.58505	-4.15956	6.19893e-05	0.00253271	1.53247
POR	-2.11197	7.02583	-4.15756	6.2463e-05	0.00254361	1.52544
TACSTD2	-1.62646	2.01689	-4.15202	6.37901e-05	0.00258725	1.50602
DIS3	2.5834	5.56377	4.15134	6.39555e-05	0.00258725	1.50363
ELP5	1.99422	5.88568	4.14907	6.4509e-05	0.00260109	1.49567
HAVCR2	-2.57239	5.50649	-4.14468	6.55909e-05	0.00263607	1.48031
ATG9B	1.841	4.15542	4.13736	6.74362e-05	0.0027014	1.4547
BIVM	-1.67301	2.87264	-4.13458	6.8149e-05	0.00272109	1.44499
SAA1	-2.2205	2.24918	-4.13162	6.89166e-05	0.00274284	1.43465
PARVB	-1.39457	3.00663	-4.12787	6.99e-05	0.002773	1.42157
CCL23	-1.00099	1.95048	-4.12581	7.04464e-05	0.00278372	1.41438
ETS2	-2.90641	5.14458	-4.12515	7.06228e-05	0.00278372	1.41207
MMP19	-3.07906	3.48369	-4.12364	7.10285e-05	0.00278511	1.40678
IARS	1.83667	7.03969	4.12259	7.13082e-05	0.00278511	1.40316
HNMT	-2.27286	2.71794	-4.12229	7.13892e-05	0.00278511	1.40211
NUDT5	-1.73484	5.72918	-4.12165	7.1564e-05	0.00278511	1.39985
CD86	-2.54565	3.36289	-4.11946	7.21569e-05	0.00279933	1.39224
ELMO1	1.67387	7.39843	4.1163	7.3023e-05	0.00282402	1.38122
LYSMD3	2.07061	5.0978	4.10872	7.51409e-05	0.00289681	1.35484
SLC31A1	-2.16472	3.96611	-4.10592	7.5939e-05	0.00291843	1.34509
KIAA1143	1.51806	4.57128	4.10355	7.66181e-05	0.00293536	1.33688
KLF12	1.69759	5.63209	4.09055	8.04592e-05	0.00307294	1.29175
EIF2AK1	-1.85735	7.27826	-4.08899	8.09314e-05	0.00308141	1.28635
VCP	1.23709	9.21911	4.08504	8.21438e-05	0.00310887	1.27263
SUV39H2	1.40813	2.42925	4.08499	8.21583e-05	0.00310887	1.27247
ADPRH	-2.08425	2.9424	-4.08155	8.32261e-05	0.00313962	1.26056
IL6	-1.49714	2.12975	-4.07983	8.37642e-05	0.00315025	1.25462
SMCO4	-2.1074	3.79144	-4.07744	8.45179e-05	0.00316801	1.24636
DNAAF2	1.61472	6.11599	4.07665	8.47687e-05	0.00316801	1.24362
CLEC4E	-1.79343	2.3254	-4.07568	8.508e-05	0.00316801	1.24024
CCDC109B	1.19073	8.05273	4.07509	8.52669e-05	0.00316801	1.23822
GAS2L1	-1.48025	2.38804	-4.07258	8.60735e-05	0.003182	1.22954
ATP6V1F	-1.44643	6.15554	-4.07222	8.61898e-05	0.003182	1.22829
UNC119	-1.7621	6.16731	-4.07129	8.6489e-05	0.003182	1.2251
KLRC2	-1.29379	2.11391	-4.07071	8.66782e-05	0.003182	1.22308
NT5C3B	1.7925	5.34018	4.06667	8.79999e-05	0.0032209	1.20913
FBP1	-2.86576	4.66696	-4.06391	8.89129e-05	0.00324466	1.19961
NPL	-2.48664	4.29597	-4.06209	8.95204e-05	0.00325717	1.19334
GPD1L	-2.53197	5.0339	-4.06058	9.00297e-05	0.00326603	1.18811
SFTPC	-4.23283	3.83817	-4.05822	9.08245e-05	0.00328518	1.18
GATA3	1.50541	7.10627	4.05485	9.1976e-05	0.00330671	1.16839
TSG101	-1.44142	6.20048	-4.05436	9.21458e-05	0.00330671	1.16669
RAD54L2	1.91231	5.29818	4.05413	9.22265e-05	0.00330671	1.16588
DENND5A	2.39487	5.55799	4.05069	9.34165e-05	0.00333964	1.15407
IL1R2	-3.10745	4.29838	-4.04516	9.53659e-05	0.00339945	1.13503
LYRM7	1.93696	4.56564	4.04406	9.57584e-05	0.00340358	1.13125
ITPKB	2.18826	7.12397	4.04259	9.62837e-05	0.00341238	1.12621
TSPAN3	-2.03712	6.12339	-4.0384	9.78007e-05	0.00345619	1.1118
NUPL1	1.99368	4.91557	4.03738	9.81729e-05	0.00345666	1.1083
POLR2A	2.06298	6.67062	4.03633	9.85585e-05	0.00345666	1.10469
FCN1	-2.92128	3.65497	-4.0358	9.87525e-05	0.00345666	1.10288
CSNK1G3	1.91312	4.93562	4.03496	9.9062e-05	0.00345666	1.09999
EIF1	1.01544	11.2661	4.03453	9.92195e-05	0.00345666	1.09853
CCDC64	1.80797	5.63581	4.03136	0.0001004	0.0034879	1.08763
FTCDNL1	1.41945	2.40451	4.0287	0.0001014	0.00350412	1.0785
CRKL	2.01324	6.3245	4.0286	0.000101437	0.00350412	1.07817
UBAC1	-1.9459	5.28619	-4.02535	0.000102669	0.00353678	1.06704
CISD2	-1.45696	4.69599	-4.01813	0.000105463	0.00362286	1.04232
MRPS21	1.28352	7.11799	4.01697	0.000105917	0.00362833	1.03836
DDX21	1.90043	7.15443	4.01365	0.000107231	0.00366314	1.027
NSFL1C	-1.81763	6.47027	-4.01203	0.000107878	0.00367503	1.02146
ZNF830	1.95105	5.56562	4.00901	0.000109094	0.0037062	1.01114
GNA15	-2.39156	4.14246	-4.0034	0.000111387	0.00377367	0.991984
PUS7L	-2.40748	4.17892	-3.99645	0.000114289	0.00386133	0.968309
CD4	-1.68471	6.42422	-3.99339	0.000115592	0.00389464	0.957876
DTYMK	-1.90921	4.90853	-3.9918	0.000116273	0.00390691	0.952462
PDCL3	-1.71587	6.17591	-3.98488	0.000119288	0.00399728	0.928902
HIST1H2BM	-0.980687	1.94141	-3.98226	0.000120448	0.00402518	0.919997
TCN2	-2.84295	3.92805	-3.98141	0.000120826	0.00402689	0.91711
PLAU	-1.94357	2.65926	-3.98008	0.00012142	0.00402765	0.912595
ADAM17	-1.98478	4.30862	-3.97989	0.000121504	0.00402765	0.91196
CAP1	-0.836557	9.50323	-3.97847	0.000122146	0.00403456	0.907111
KXD1	-1.42677	4.76942	-3.97797	0.000122369	0.00403456	0.905436
DDX5	0.905239	11.773	3.97671	0.000122939	0.00404253	0.901156
BTAF1	2.19082	6.04331	3.97424	0.000124065	0.00406866	0.892772
THAP6	-1.86517	4.44252	-3.96896	0.000126503	0.0041376	0.87486
CLEC2D	1.30085	7.42241	3.96695	0.000127445	0.00415396	0.868034
TRIB3	-2.3873	4.45871	-3.96576	0.000128002	0.00415396	0.864025
SGSM2	2.17338	6.10826	3.96573	0.000128017	0.00415396	0.863918
TCERG1	1.95024	6.65809	3.96324	0.000129197	0.00418121	0.85548
GIGYF2	1.9831	5.16222	3.96054	0.000130488	0.00420409	0.846327
RNASE1	-3.47406	4.67765	-3.96033	0.000130587	0.00420409	0.845632
SPP1	-3.22302	2.95479	-3.959	0.000131227	0.00421365	0.841136
ATP2C1	-1.90179	4.96752	-3.95761	0.000131902	0.00422429	0.836417
PCSK7	1.91652	7.48512	3.9562	0.000132587	0.0042352	0.831654
PLAC8	1.64281	6.3151	3.95457	0.000133382	0.00424956	0.826154
NCF2	-2.70008	3.85318	-3.95309	0.000134112	0.00426179	0.821132
GDI2	-1.51538	7.54025	-3.95188	0.000134709	0.00426281	0.817051
FOLR3	-1.14122	1.87368	-3.95162	0.000134838	0.00426281	0.816171
AEBP2	1.54082	4.61849	3.94852	0.000136381	0.00430056	0.805702
ITGAX	-1.66848	2.84244	-3.94729	0.000137	0.00430903	0.801538
ALDH3B1	-2.01598	2.61144	-3.94463	0.000138342	0.00434012	0.792577
B3GNT5	-2.23398	3.29971	-3.94302	0.000139165	0.00435484	0.787123
CAND1	1.88054	6.78554	3.94145	0.000139965	0.00436877	0.781849
ACTR1A	-1.78808	6.51109	-3.93772	0.000141896	0.00441782	0.769253
SRP9	-1.3489	7.01024	-3.93561	0.000142998	0.00443673	0.76214
KPTN	-1.82441	3.18781	-3.93517	0.000143225	0.00443673	0.760684
CHCHD1	-1.52474	4.10081	-3.93139	0.000145222	0.00448202	0.747951
PDE3B	2.14239	7.51597	3.93103	0.000145416	0.00448202	0.746726
DPYSL2	-2.20634	4.71657	-3.92878	0.00014662	0.00450783	0.739147
COPRS	-1.77983	3.41679	-3.92709	0.000147529	0.00452447	0.733465
TLR2	-2.34525	3.24454	-3.92396	0.000149227	0.00456167	0.722945
BTBD2	-1.7086	4.96549	-3.92349	0.000149484	0.00456167	0.721367
NFYB	-2.02964	4.70161	-3.91606	0.000153595	0.00467553	0.696432
SLC35C2	-1.65057	6.71596	-3.9124	0.000155662	0.00472675	0.68415
CREB3	-1.8435	5.9163	-3.90842	0.000157938	0.00477497	0.670814
PLXDC2	-2.32469	3.13798	-3.90827	0.000158027	0.00477497	0.670297
TBXAS1	-2.50102	5.03297	-3.90599	0.000159345	0.00480299	0.662668
HSD3B7	-1.3048	2.15393	-3.90472	0.000160087	0.00481357	0.658396
ALKBH2	-1.7556	4.23365	-3.90369	0.000160688	0.00481498	0.654955
POLA2	-2.19415	4.59497	-3.9033	0.000160917	0.00481498	0.653647
NXF1	1.58114	8.93065	3.90212	0.000161611	0.00482401	0.649692
RCAN2	-2.01349	2.56046	-3.90138	0.000162047	0.00482531	0.647219
ME2	-2.01329	5.69285	-3.89986	0.000162944	0.00484031	0.642145
LAMTOR2	-1.27649	5.50165	-3.89762	0.000164278	0.00486209	0.634655
NIPA2	-1.45894	6.10241	-3.89731	0.000164468	0.00486209	0.633595
CTU2	-1.64175	3.62463	-3.89508	0.000165806	0.00488078	0.626153
DNAJC24	1.77853	3.97619	3.89493	0.000165894	0.00488078	0.625665
MYL9	-0.924443	1.84166	-3.89134	0.000168079	0.00493326	0.613648
NUDT2	-1.72922	3.88582	-3.88854	0.000169797	0.00497183	0.604308
CLDN7	-1.23083	2.1946	-3.88666	0.00017096	0.00499399	0.59804
LACTB	-2.0318	4.4151	-3.88564	0.000171593	0.0050006	0.594646
PTAFR	-2.5019	3.52152	-3.87886	0.000175871	0.00511314	0.572038
RALGPS1	-1.9481	3.60454	-3.87732	0.000176857	0.00512968	0.566905
RSU1	-1.58518	7.23963	-3.87593	0.000177752	0.00513485	0.562269
NDUFS4	-1.59711	4.74638	-3.87575	0.00017787	0.00513485	0.56166
LGALS9	-1.39786	3.32529	-3.8722	0.000180172	0.00517819	0.549854
RPL39L	-1.62836	3.05637	-3.87214	0.000180214	0.00517819	0.549643
FPR2	-2.38199	2.74462	-3.86987	0.000181698	0.00520867	0.542115
SNX3	-1.22932	7.16802	-3.86918	0.000182155	0.00520962	0.539809
OLFML1	-0.90071	1.77993	-3.86789	0.000183011	0.00522196	0.535506
NOB1	1.74535	4.62058	3.86312	0.000186199	0.00529867	0.519655
N4BP1	1.68131	5.92	3.86258	0.000186561	0.00529867	0.517872
TIMP2	-0.988311	2.029	-3.85878	0.000189144	0.00535631	0.505253
TNFAIP6	-1.53626	2.18748	-3.85797	0.000189702	0.00535631	0.502551
RNF146	-2.1441	4.70863	-3.85768	0.000189897	0.00535631	0.501607
FDXACB1	1.53272	2.8386	3.85626	0.000190872	0.0053715	0.496906
PHYH	-1.43498	5.36056	-3.85474	0.000191926	0.00538882	0.491855
ODC1	2.14025	7.5986	3.85328	0.000192945	0.00540115	0.486996
SARAF	1.0094	10.6959	3.85259	0.000193426	0.00540115	0.484709
WASF2	-1.58791	6.03819	-3.85222	0.000193683	0.00540115	0.483495
KRT7	-1.54818	2.00667	-3.85112	0.00019445	0.00541028	0.479867
RETN	-1.33074	2.20422	-3.84932	0.000195722	0.00541575	0.473884
AFG3L2	-1.8168	5.69213	-3.84919	0.000195813	0.00541575	0.473457
ARHGEF19	-1.87278	3.74773	-3.84897	0.000195968	0.00541575	0.472733
ELF1	1.33984	8.88238	3.84585	0.000198187	0.00546481	0.462401
ARFGAP2	-2.09654	7.39691	-3.84469	0.00019902	0.00547549	0.458555
MAN2B1	-2.05775	6.15069	-3.84188	0.000201046	0.00551889	0.449264
IFRD2	1.41999	6.67703	3.83851	0.000203506	0.0055697	0.438106
SLC19A2	1.88777	3.04969	3.8381	0.000203803	0.0055697	0.436771
ANXA4	-2.19933	4.41598	-3.83209	0.000208265	0.00567903	0.416907
RASGEF1B	2.49687	5.11993	3.82943	0.000210266	0.0057209	0.408139
CDC23	-1.8645	5.01309	-3.82671	0.000212332	0.00575843	0.399173
JAG2	-1.62393	2.35294	-3.82639	0.000212581	0.00575843	0.398096
ST14	-2.49188	3.39209	-3.82479	0.00021381	0.00576575	0.392814
CKS2	-1.52422	6.04347	-3.82456	0.000213987	0.00576575	0.392054
GPX1	-1.48094	7.14715	-3.82378	0.000214582	0.00576575	0.389509
IBTK	1.94223	4.75993	3.82359	0.000214727	0.00576575	0.388887
SPINK2	1.35648	2.533	3.82292	0.000215249	0.00576716	0.386663
STYX	1.99134	4.81681	3.8189	0.000218381	0.00583836	0.373419
WFDC2	-1.69456	2.13895	-3.81653	0.000220247	0.00587548	0.365618
C7orf49	-1.54055	3.91752	-3.80677	0.000228089	0.00607153	0.333547
GLTSCR1L	-1.84859	5.0192	-3.80493	0.000229602	0.00609369	0.327489
TMEM80	-1.64631	5.28548	-3.80455	0.000229913	0.00609369	0.326248
MBD6	1.23445	2.74305	3.80129	0.000232613	0.00615198	0.315552
TUBE1	2.05522	5.29701	3.79786	0.000235492	0.00621476	0.30428
PPP2R5C	0.864551	8.24156	3.79693	0.000236275	0.00622208	0.301236
BBC3	1.48294	3.85953	3.7925	0.000240049	0.00630795	0.286718
TEX261	-2.09105	5.36333	-3.79044	0.000241821	0.00634097	0.27998
IL1B	-2.55296	3.2708	-3.78754	0.000244337	0.0063933	0.2705
MYLIP	1.52412	7.96221	3.78662	0.00024514	0.00640069	0.267494
JDP2	-1.80417	2.67061	-3.78389	0.00024754	0.00644933	0.258568
HCFC1R1	-0.893592	3.07452	-3.78332	0.000248051	0.00644933	0.25668
PIAS2	2.00473	5.2705	3.78217	0.000249067	0.00646208	0.252936
THBD	-2.84545	3.284	-3.78056	0.000250502	0.00648563	0.247673
TSPYL1	1.51249	5.67356	3.77499	0.000255524	0.00660176	0.229495
SPATA2	1.92181	4.68845	3.77327	0.000257094	0.00662805	0.223885
CDC20B	-0.965177	1.89896	-3.7727	0.00025762	0.00662805	0.222016
SERINC2	-1.31909	2.17336	-3.7677	0.000262248	0.00670844	0.205713
CNOT2	1.37182	7.3273	3.76738	0.000262549	0.00670844	0.204661
CTSD	-2.07381	6.3549	-3.76646	0.00026341	0.00670844	0.201663
ITFG1	-1.9241	5.8148	-3.76628	0.000263576	0.00670844	0.201087
ZNF431	1.85618	4.57958	3.76624	0.000263612	0.00670844	0.200961
STAM2	-1.99088	3.78561	-3.76581	0.000264017	0.00670844	0.199556
HIGD1A	-1.63393	6.04768	-3.76497	0.000264808	0.00671466	0.196818
KAT6B	1.74652	6.54986	3.76	0.000269528	0.00682027	0.180646
ARL6IP5	-1.37774	8.89557	-3.75936	0.000270143	0.0068218	0.178559
ATXN7L1	-1.6779	5.18154	-3.75817	0.00027129	0.00683674	0.174679
MSRB1	-1.95514	3.94294	-3.7551	0.000274267	0.00689761	0.164693
PPAP2B	-1.72315	2.28669	-3.75312	0.000276199	0.00693203	0.158267
TM6SF1	-1.26476	2.28627	-3.75205	0.000277252	0.00694429	0.154783
TRAV1-2	-1.5463	3.04415	-3.75024	0.000279036	0.00697475	0.148915
NDUFV3	-1.78068	4.73077	-3.74941	0.000279861	0.00698119	0.146213
MCAM	-2.41112	3.291	-3.74854	0.000280726	0.00698859	0.143389
ITGAE	-1.76671	6.3176	-3.74609	0.000283174	0.00702853	0.135444
GLDN	-1.46869	2.1493	-3.74579	0.000283473	0.00702853	0.134477
MRPL36	-1.4137	4.61733	-3.7447	0.000284571	0.00704155	0.130941
FRMD4B	-2.46405	5.123	-3.74059	0.000288745	0.00711691	0.117618
IRGM	2.13222	3.16931	3.74051	0.000288831	0.00711691	0.117344
WDR6	1.99551	7.39015	3.74	0.000289352	0.00711691	0.115695
GPR98	1.02015	2.85247	3.73856	0.000290824	0.00713882	0.111054
PLCB1	1.87026	3.26518	3.73601	0.000293471	0.00718945	0.102765
MXI1	1.71345	6.35167	3.73496	0.000294556	0.00720169	0.0993877
ARL4D	-2.01512	4.86847	-3.73415	0.000295399	0.00720796	0.0967749
LIAS	1.65074	3.77298	3.73221	0.000297432	0.00724026	0.0904996
PERP	-2.13749	4.43746	-3.73177	0.0002979	0.00724026	0.0890621
CHMP1B	1.60711	7.07275	3.73053	0.00029921	0.00724631	0.0850486
UGT8	-1.21741	1.9276	-3.73042	0.000299327	0.00724631	0.0846906
SOD2	-1.60796	8.25129	-3.7294	0.000300406	0.00725661	0.0813987
WHAMM	1.69073	5.64501	3.72857	0.000301289	0.00725661	0.0787146
SNX1	-1.63723	6.62874	-3.72835	0.000301523	0.00725661	0.0780053
SIGLEC14	-1.35807	2.28731	-3.72775	0.000302162	0.00725778	0.0760703
RAB10	-1.48238	7.03801	-3.72556	0.000304506	0.00729983	0.0690014
COX5A	-1.3199	6.43752	-3.72478	0.00030535	0.00730582	0.0664711
SMCHD1	1.74776	7.37433	3.72214	0.000308216	0.00736008	0.0579266
SUPT16H	1.71277	6.80163	3.72047	0.00031003	0.00738906	0.0525594
ADAR	1.79429	7.98774	3.718	0.000312743	0.00743929	0.0445944
AQP9	-2.04909	2.69323	-3.71504	0.000316026	0.00750287	0.0350456
SLC2A6	-2.3088	3.966	-3.71409	0.000317091	0.00751365	0.0319699
ZNF221	1.17611	1.95896	3.71303	0.000318274	0.00752718	0.0285658
PLEKHA8	2.11446	3.56195	3.70977	0.00032195	0.00758968	0.0180676
PCK2	-2.12219	4.68205	-3.70959	0.000322151	0.00758968	0.017496
GPR84	-1.70612	2.2182	-3.7063	0.000325908	0.0076635	0.00689842
ZSCAN5A	1.40625	2.90199	3.70208	0.000330781	0.00776274	-0.00666813
NDUFAF7	1.6912	4.60372	3.70156	0.00033139	0.00776274	-0.00835026
TRIM11	-1.63566	4.66166	-3.69945	0.000333856	0.00779131	-0.0151245
CD5	1.423	8.63008	3.69943	0.000333877	0.00779131	-0.0151828
TGM2	-2.28729	2.84087	-3.6967	0.000337104	0.00785172	-0.023973
CDC123	-1.54812	6.12231	-3.69096	0.00034396	0.00799626	-0.0423708
PYGL	-1.81772	2.45643	-3.6903	0.000344762	0.00799979	-0.0444992
DCTN2	-1.71729	6.59017	-3.68821	0.000347299	0.00804348	-0.0511975
KEAP1	-2.05771	5.94956	-3.68697	0.00034881	0.00806327	-0.055162
CELF2	0.808421	8.52729	3.68539	0.000350749	0.00809289	-0.0602265
MAEA	-1.65215	6.71979	-3.68163	0.000355406	0.00816899	-0.072275
FAM193B	1.88905	6.10263	3.68138	0.000355719	0.00816899	-0.0730792
YIPF2	-1.47774	3.55206	-3.68112	0.00035604	0.00816899	-0.0739038
NSUN5	-1.82061	5.94668	-3.67975	0.000357758	0.00819313	-0.0783018
PTCD1	1.47454	3.79138	3.67856	0.00035925	0.00821201	-0.0821032
HGNC:9982	1.0243	2.62711	3.67573	0.00036283	0.00827172	-0.0911592
MED13	1.76121	4.30993	3.67543	0.000363208	0.00827172	-0.0921096
ZNF784	1.21281	2.57606	3.67423	0.000364732	0.00829107	-0.0959333
RABL2A	1.63153	3.96261	3.67346	0.000365718	0.00829815	-0.0983985
SMPDL3A	-1.68408	2.39217	-3.66608	0.000375284	0.00849952	-0.121977
ILKAP	-1.62142	5.97744	-3.66129	0.000381608	0.00862686	-0.137234
TRBV5-4	-1.61721	3.76393	-3.66022	0.000383036	0.00863851	-0.140644
ITPA	-1.66523	5.74011	-3.65985	0.000383528	0.00863851	-0.141816
PRDX5	-1.35711	6.68364	-3.65898	0.000384696	0.00864897	-0.144591
PSMG4	-1.17627	3.93406	-3.65823	0.00038571	0.00865596	-0.146996
RBP4	-1.84052	2.42	-3.65589	0.000388869	0.00870327	-0.154441
RIN3	-1.55146	5.45794	-3.65562	0.000389234	0.00870327	-0.155297
APOBR	-1.28836	2.50259	-3.65449	0.000390767	0.00872169	-0.158884
ABCA3	-1.92325	3.98992	-3.65393	0.000391534	0.00872298	-0.160675
TYSND1	-1.59321	6.14739	-3.65309	0.000392682	0.00873273	-0.163346
CXCL16	-2.81208	4.87355	-3.64903	0.000398278	0.00883262	-0.176261
ZNF286B	1.14376	2.38858	3.64879	0.00039861	0.00883262	-0.177022
ARHGEF10L	-1.83222	2.27024	-3.64316	0.000406498	0.00899122	-0.194904
ERP27	1.70432	4.03072	3.64137	0.000409043	0.00903125	-0.200597
TMEM167B	1.91653	5.91803	3.63981	0.000411258	0.00906389	-0.205525
CBX7	1.78903	4.79015	3.6389	0.000412564	0.00907641	-0.208418
ACSL3	1.97995	6.13911	3.63687	0.000415483	0.0091243	-0.21485
CMAS	-1.79232	5.29735	-3.63452	0.000418891	0.00918275	-0.222303
F13A1	-2.82314	3.78437	-3.63396	0.000419714	0.00918442	-0.224093
GALK1	-1.74534	4.90643	-3.63234	0.000422071	0.00921092	-0.2292
BLK	-2.3777	3.57372	-3.63185	0.000422799	0.00921092	-0.230773
SIGLEC10	-2.06003	3.1378	-3.63159	0.000423172	0.00921092	-0.231577
FAM129A	-2.15982	5.9095	-3.63094	0.000424139	0.00921565	-0.233658
TMEM120A	-1.74852	5.27715	-3.62977	0.000425851	0.00923653	-0.237333
GPR107	-1.6581	4.45542	-3.62585	0.000431693	0.00933545	-0.249761
CAPN7	1.70202	6.78508	3.62569	0.00043193	0.00933545	-0.25026
IGHMBP2	-1.89339	4.80645	-3.62364	0.000435011	0.00938556	-0.256744
RBM39	1.06424	10.1191	3.62193	0.00043759	0.00942466	-0.262133
ZNF574	2.01665	5.74486	3.61736	0.000444572	0.0095583	-0.276568
LTBR	-1.87843	2.74938	-3.61574	0.000447076	0.0095826	-0.281689
LDLRAD3	-1.57983	2.24064	-3.61562	0.000447261	0.0095826	-0.282066
CMKLR1	-1.75015	2.44097	-3.61306	0.000451241	0.0096452	-0.290142
DSE	-1.96528	3.60763	-3.61273	0.000451751	0.0096452	-0.291173
EMILIN2	-2.2427	4.55832	-3.61085	0.000454707	0.00969149	-0.297119
SNX24	-1.4228	2.76613	-3.60765	0.000459771	0.00978245	-0.307214
FIG4	-1.96411	5.0175	-3.60605	0.000462313	0.00980775	-0.31224
ACSL6	1.71412	4.13229	3.6059	0.000462555	0.00980775	-0.312716
TTL	-1.87031	4.08556	-3.60369	0.000466088	0.00986567	-0.319653
KLHDC3	-1.5725	6.14188	-3.60273	0.000467638	0.00988147	-0.322679
SEC11A	-1.22076	6.45496	-3.60065	0.000471008	0.0099356	-0.329222
POLR2J3	1.15284	4.07685	3.59484	0.000480555	0.0101032	-0.347508
TNFRSF1A	-2.00133	4.68409	-3.59481	0.000480597	0.0101032	-0.347586
CSF3R	-2.19156	3.03175	-3.59421	0.000481601	0.0101071	-0.34949
CD82	-1.48539	6.65027	-3.59313	0.000483386	0.0101234	-0.352859
CXCR6	-2.9039	5.0556	-3.59275	0.000484027	0.0101234	-0.354066
DAB2	-2.05205	3.1998	-3.58996	0.00048869	0.0102036	-0.362803
SLC16A13	-1.54381	3.31832	-3.58929	0.000489828	0.01021	-0.364921
ZBTB10	2.33254	4.915	3.58692	0.000493842	0.0102763	-0.372356
EVA1B	-0.472914	1.82013	-3.58617	0.000495114	0.0102853	-0.3747
IRAK3	-1.90458	2.84404	-3.5844	0.000498137	0.0103307	-0.380244
GFM2	-2.06628	4.32657	-3.5834	0.000499857	0.0103489	-0.383385
QRICH1	1.38793	7.45216	3.5802	0.000505387	0.0104458	-0.393405
H2AFY	-1.07883	7.2249	-3.57654	0.000511795	0.0105467	-0.404881
AP4M1	-1.74115	3.69678	-3.57643	0.000511982	0.0105467	-0.405212
PLD3	-1.67869	7.1237	-3.5693	0.000524669	0.0107899	-0.427502
EXOC8	1.44232	3.35456	3.56838	0.000526328	0.010804	-0.430376
RNASE2	-1.67989	2.43665	-3.56795	0.000527109	0.010804	-0.431725
METTL18	-1.75318	4.37146	-3.56252	0.000537008	0.0109886	-0.448663
ARHGAP8	1.21591	1.88124	3.55645	0.000548281	0.0112006	-0.467573
MSR1	-1.71789	2.53129	-3.55569	0.000549706	0.0112111	-0.469935
SSH3	-1.57461	3.5617	-3.55497	0.000551077	0.0112204	-0.472203
FBXO32	1.6715	7.02302	3.55346	0.00055392	0.0112497	-0.476886
SON	0.638673	8.14117	3.55276	0.000555251	0.0112497	-0.479069
TP53INP1	2.2975	5.46401	3.55276	0.000555259	0.0112497	-0.479083
FKBP1A	-1.04689	4.59124	-3.55085	0.000558899	0.011273	-0.485028
CTNNA1	-2.25807	4.51034	-3.55076	0.00055907	0.011273	-0.485307
EIF5	1.12314	9.75242	3.55071	0.000559157	0.011273	-0.485448
CTSS	-2.14409	7.26856	-3.54985	0.000560801	0.0112876	-0.488119
ZNF292	1.97967	6.19133	3.54553	0.000569136	0.011412	-0.501544
GABPB2	1.54277	4.23522	3.54538	0.000569432	0.011412	-0.502017
DDIT4	-1.22041	8.39751	-3.54512	0.00056994	0.011412	-0.502829
PVRL3	-0.982487	2.43882	-3.54444	0.000571267	0.011412	-0.504943
SELENBP1	-1.40234	1.9443	-3.54426	0.000571622	0.011412	-0.505508
FCGR1A	-1.42209	2.22949	-3.54222	0.000575604	0.0114729	-0.511824
MRPS18A	1.19892	3.92848	3.54074	0.000578521	0.0115029	-0.516423
GDE1	-2.20558	5.5739	-3.54051	0.000578978	0.0115029	-0.517141
HIST1H1C	1.17758	7.24549	3.53847	0.000583015	0.0115644	-0.523462
RASGRP1	-1.91261	6.08666	-3.53664	0.000586663	0.0116134	-0.529135
GDF15	-1.70393	2.18468	-3.53601	0.000587938	0.0116134	-0.531109
APLP2	-1.886	6.81	-3.53582	0.000588322	0.0116134	-0.531703
PSMD4	-1.15927	7.41345	-3.53414	0.000591682	0.0116611	-0.536884
ADAM12	-1.55378	2.46663	-3.53354	0.000592903	0.0116664	-0.538758
TRIM7	-1.15411	1.9694	-3.5323	0.000595407	0.011697	-0.542592
C5orf63	1.62652	3.77882	3.53078	0.000598498	0.011739	-0.5473
HSP90AA1	-1.41864	11.6079	-3.52884	0.000602461	0.0117815	-0.553302
RAB3D	-1.26445	2.66446	-3.52833	0.000603508	0.0117815	-0.55488
GALNS	-2.03982	4.91915	-3.52832	0.000603541	0.0117815	-0.554931
FYN	0.939471	9.5122	3.52624	0.000607822	0.0118445	-0.561357
CPSF6	1.41017	6.83126	3.52545	0.00060947	0.0118445	-0.563819
PTX3	-1.47623	2.09049	-3.52535	0.00060966	0.0118445	-0.564102
SP140L	-1.51456	6.52439	-3.52418	0.000612107	0.0118733	-0.567744
SIMC1	1.887	4.35963	3.52295	0.000614669	0.0119043	-0.571542
ATP5G1	-1.46084	5.87683	-3.52159	0.00061751	0.0119405	-0.575735
LYPLAL1	-1.58373	3.49588	-3.52021	0.000620418	0.011965	-0.580006
BLCAP	-1.64632	5.27892	-3.52006	0.000620723	0.011965	-0.580452
HMGCL	-1.74118	5.39687	-3.5192	0.00062255	0.0119717	-0.583125
UBXN2B	-1.63028	4.40867	-3.51898	0.000623019	0.0119717	-0.583809
AIFM2	-1.71076	3.3373	-3.5147	0.000632132	0.0121279	-0.597008
ADAM9	-2.18585	3.45351	-3.51322	0.000635315	0.01217	-0.601574
NME7	-1.7975	4.14303	-3.51198	0.000638001	0.0122024	-0.605408
CCDC124	-1.37355	5.93946	-3.51053	0.000641144	0.0122312	-0.609874
SH3BGRL3	-1.04371	9.39811	-3.51037	0.000641497	0.0122312	-0.610375
KRIT1	-1.81778	4.87844	-3.50954	0.000643302	0.0122432	-0.612929
KIF9	1.46967	3.84699	3.50917	0.000644118	0.0122432	-0.614081
BET1L	-1.52349	6.19876	-3.50724	0.000648346	0.0123046	-0.620025
MBLAC2	-1.05931	2.29472	-3.50202	0.000659902	0.0125046	-0.636078
SLC25A15	-1.50432	3.42644	-3.49888	0.000666951	0.0126187	-0.645732
THYN1	1.09517	6.74411	3.49769	0.00066966	0.0126505	-0.649415
ZNF318	-1.80702	4.45078	-3.49586	0.000673815	0.0127095	-0.655033
NME1	-1.12977	3.15399	-3.49379	0.000678553	0.0127792	-0.661398
KLRC4-KLRK1	0.689217	1.89209	3.49251	0.000681481	0.0128148	-0.66531
TTC13	-1.86481	5.98269	-3.49077	0.000685509	0.0128708	-0.670662
RAB32	-2.19279	3.04449	-3.48823	0.000691415	0.0129619	-0.678453
SFTPA1	-3.44638	3.34031	-3.48708	0.000694096	0.0129924	-0.681968
EOGT	1.89403	4.23076	3.48533	0.000698213	0.0130496	-0.687339
ZBTB18	1.28706	2.75517	3.48428	0.00070069	0.0130581	-0.690554
GPRC5A	-1.53042	2.19012	-3.48396	0.000701458	0.0130581	-0.691549
CHRAC1	1.68616	5.96578	3.48373	0.000701994	0.0130581	-0.692242
TOR1B	-1.6248	5.04591	-3.48334	0.000702915	0.0130581	-0.693433
IFITM10	-1.04277	2.17401	-3.48247	0.000704978	0.013065	-0.696093
TTC37	2.17894	6.37251	3.48229	0.000705412	0.013065	-0.696653
EIF3L	1.4741	6.49453	3.48138	0.00070759	0.0130856	-0.699452
AVEN	-1.57923	4.14582	-3.48022	0.000710357	0.0131171	-0.702995
SLC22A15	-1.11282	2.11292	-3.4779	0.00071594	0.0131814	-0.710103
S100A10	-0.983515	8.27224	-3.47788	0.000715984	0.0131814	-0.710159
C10orf10	-2.04871	2.69461	-3.4744	0.000724432	0.013317	-0.720807
PPARG	-2.16571	3.09533	-3.47381	0.000725867	0.0133235	-0.722604
LIX1L	-1.45654	4.26017	-3.47245	0.00072919	0.0133645	-0.72675
R3HCC1	1.62031	6.03439	3.47166	0.00073114	0.0133803	-0.729174
CD300LF	-1.59505	2.58791	-3.4712	0.000732265	0.013381	-0.73057
ZNF827	1.69639	3.55478	3.46916	0.000737317	0.0134533	-0.736809
TXK	1.58901	7.41673	3.46492	0.000747897	0.0136261	-0.74974
CEP350	1.75805	6.43673	3.46043	0.000759271	0.0138129	-0.763436
KDELR3	-0.869034	1.86152	-3.45933	0.000762078	0.0138435	-0.766784
RASSF2	-2.3318	5.93324	-3.45868	0.00076376	0.0138536	-0.768785
A2M	-2.52105	3.25899	-3.45734	0.000767183	0.0138952	-0.772842
YIF1B	-1.33819	5.6953	-3.45653	0.000769286	0.0139128	-0.775324
EIF4B	1.33726	6.90709	3.45315	0.000778051	0.0140506	-0.785603
RHBDF2	-2.17451	5.34427	-3.45214	0.000780702	0.0140778	-0.788688
CHP1	-1.17624	4.38117	-3.44918	0.000788474	0.0141972	-0.797673
CEP290	1.6866	4.20878	3.43922	0.000815208	0.0146571	-0.827911
AZI2	-1.50381	4.56622	-3.43768	0.000819432	0.0147115	-0.832597
SLC25A3	1.1671	8.1907	3.43576	0.000824705	0.0147846	-0.838412
HYI	0.766971	2.08458	3.43482	0.00082729	0.0148093	-0.84125
CALHM2	-1.96011	5.42744	-3.43384	0.000829993	0.0148361	-0.844206
KNOP1	-1.3196	3.08921	-3.43291	0.000832579	0.014856	-0.847027
RPS27L	-1.08172	6.32046	-3.43258	0.000833518	0.014856	-0.848049
TRBV25-1	1.0268	3.30756	3.43051	0.000839298	0.0149373	-0.854312
DDX27	1.73417	7.11995	3.42794	0.000846522	0.0150303	-0.86208
SLC29A1	-2.51335	3.79204	-3.42778	0.000846967	0.0150303	-0.862557
RNF19A	1.94285	7.35916	3.42733	0.000848239	0.0150312	-0.863917
UBE2E3	-1.34788	5.71617	-3.42647	0.000850666	0.0150525	-0.866507
RANBP2	1.77804	6.16746	3.42574	0.000852751	0.0150677	-0.868725
SEC22A	-1.47291	3.73512	-3.42412	0.000857378	0.0151194	-0.873629
HCK	-2.49743	4.34739	-3.42378	0.000858331	0.0151194	-0.874636
PPCDC	-1.64327	4.05852	-3.42342	0.000859365	0.0151194	-0.875727
ZNF23	1.10335	2.37987	3.4228	0.000861153	0.0151292	-0.877611
HLA-DRB5	-1.97492	6.14285	-3.41893	0.000872331	0.0153037	-0.889296
ZNF688	1.55643	5.30433	3.41566	0.000881873	0.0154491	-0.899153
ENPP4	-2.21256	4.28401	-3.41448	0.000885345	0.0154879	-0.902713
FGR	-2.48997	4.41374	-3.41297	0.000889804	0.0155438	-0.907264
POLRMT	1.80089	6.64955	3.41238	0.000891557	0.0155523	-0.909048
MFSD3	-1.73552	3.8494	-3.41046	0.000897255	0.0156295	-0.914819
OAS1	-2.18202	4.62497	-3.40878	0.000902306	0.0156836	-0.919903
CCDC184	1.28043	2.59711	3.40858	0.000902909	0.0156836	-0.920508
DNALI1	-0.982085	1.79423	-3.40708	0.000907408	0.0157395	-0.92501
AVL9	-1.79756	5.23837	-3.40623	0.000909987	0.015762	-0.92758
SDF4	-1.0515	7.57228	-3.4049	0.000913999	0.0158092	-0.931564
WRAP73	-1.64165	5.83533	-3.40414	0.000916314	0.015827	-0.933856
2019-09-09	1.13645	7.55868	3.40348	0.000918325	0.0158395	-0.93584
LRRC25	-1.87484	3.05713	-3.40139	0.000924712	0.0159273	-0.942117
SLC25A20	-1.99054	5.46501	-3.39909	0.00093179	0.0160268	-0.949021
USP20	1.57234	7.38249	3.39658	0.000939581	0.0161382	-0.956561
LCN2	-1.57398	1.93661	-3.39587	0.000941801	0.0161538	-0.958697
FNTA	1.2585	6.61555	3.39277	0.000951531	0.0162736	-0.968003
DBI	-0.992541	6.91197	-3.39239	0.000952725	0.0162736	-0.969137
GCNT1	-2.14168	3.86237	-3.39206	0.000953781	0.0162736	-0.97014
GLUL	-1.62573	8.8078	-3.3913	0.000956168	0.0162736	-0.972403
SCD	-2.2522	3.65623	-3.39107	0.000956919	0.0162736	-0.973113
YWHAZ	0.949511	10.3792	3.39077	0.000957855	0.0162736	-0.973998
TRPT1	-1.62948	5.27118	-3.38999	0.000960324	0.0162736	-0.976329
PCOLCE2	-1.98922	2.64872	-3.38982	0.000960873	0.0162736	-0.976847
TM9SF1	0.923605	2.431	3.38945	0.000962058	0.0162736	-0.977962
TULP4	1.60221	5.1344	3.38873	0.000964362	0.0162736	-0.980127
COPS7A	-1.65543	5.65205	-3.38851	0.000965046	0.0162736	-0.980769
SH3BP2	-1.49501	5.8268	-3.38776	0.000967442	0.0162736	-0.983013
E2F1	-1.7361	2.96251	-3.3875	0.000968268	0.0162736	-0.983786
TNFSF13B	-1.73399	3.44284	-3.38735	0.000968749	0.0162736	-0.984235
APOLD1	-1.17718	3.28139	-3.38708	0.000969638	0.0162736	-0.985065
RACGAP1	-2.00152	3.89902	-3.38698	0.000969958	0.0162736	-0.985363
ATP6V1E1	-1.42674	6.71783	-3.38648	0.000971542	0.016278	-0.986841
MR1	-1.78055	5.91932	-3.38519	0.000975726	0.0163105	-0.99073
H3F3B	0.934996	12.2784	3.38506	0.000976134	0.0163105	-0.991108
SP6	0.746964	1.75681	3.3835	0.000981176	0.0163706	-0.995771
ALDH1B1	-1.82484	3.31506	-3.38313	0.000982393	0.0163706	-0.996892
IRF1	1.08581	9.51183	3.38024	0.000991809	0.0165051	-1.00552
YRDC	1.60137	5.24992	3.37977	0.000993366	0.0165087	-1.00694
SOD3	-0.861265	1.78279	-3.37897	0.000995971	0.0165296	-1.00931
IRF5	-1.99681	4.80194	-3.37726	0.00100161	0.0166008	-1.01442
ZNF700	-1.57312	3.14586	-3.37677	0.00100324	0.0166054	-1.01589
FBXO46	-1.37887	3.57287	-3.37547	0.00100757	0.0166547	-1.01979
PPIC	-0.854043	1.85167	-3.37454	0.00101065	0.0166832	-1.02255
DOK3	-1.79941	2.80276	-3.37262	0.00101707	0.0167667	-1.02828
PRAM1	-1.49699	2.53126	-3.3718	0.00101982	0.0167896	-1.03073
SMIM18	0.734659	1.82989	3.37111	0.00102215	0.0168054	-1.03279
TIMM23B	1.17539	4.39342	3.3678	0.00103339	0.0169674	-1.04268
ABHD14B	-1.46719	5.48055	-3.36588	0.00103993	0.0170435	-1.04838
ZNF770	1.53702	4.96432	3.36563	0.00104079	0.0170435	-1.04913
KLRC4	0.564435	1.7788	3.36457	0.00104444	0.0170804	-1.0523
PHC1	1.75382	5.35441	3.36328	0.00104887	0.0171301	-1.05612
SERPINI1	-1.65518	3.21054	-3.36251	0.00105155	0.0171512	-1.05844
BNIP3L	-1.53439	6.40543	-3.3613	0.00105576	0.0171817	-1.06204
FAM114A1	-0.975823	1.8897	-3.36116	0.00105622	0.0171817	-1.06244
HYPK	-1.18824	2.6469	-3.35753	0.00106894	0.0173656	-1.07326
TUBA1A	1.17915	9.92242	3.35637	0.001073	0.017383	-1.07669
MXRA7	-1.89351	5.48183	-3.35602	0.00107424	0.017383	-1.07774
GLI4	1.10526	3.07356	3.35583	0.00107493	0.017383	-1.07832
U2SURP	1.46564	7.03433	3.35527	0.00107688	0.017383	-1.07995
POLR2J2	0.588687	1.99657	3.35496	0.00107798	0.017383	-1.08088
GMNN	-1.65095	4.37473	-3.35482	0.00107848	0.017383	-1.0813
FAM3C	-1.54445	4.11189	-3.35358	0.0010829	0.0174193	-1.085
FAM193A	1.68122	4.84572	3.35339	0.00108357	0.0174193	-1.08555
DHX15	-1.64635	7.03168	-3.35252	0.00108666	0.0174462	-1.08813
DHX38	1.72327	6.15101	3.34633	0.00110899	0.0177814	-1.10651
OSER1	1.45363	6.77186	3.34591	0.00111051	0.0177826	-1.10775
SMAP2	0.895596	9.86111	3.34411	0.00111708	0.0178645	-1.11308
HIST1H3H	-1.85555	5.3077	-3.34359	0.00111902	0.0178723	-1.11465
MLPH	-1.72637	2.38878	-3.34267	0.00112239	0.017903	-1.11737
CLEC4A	-1.30266	2.55705	-3.34079	0.00112933	0.0179343	-1.12293
PPP1R14B	-1.22385	5.3473	-3.34067	0.00112975	0.0179343	-1.12328
CUL5	1.68173	5.58707	3.34067	0.00112978	0.0179343	-1.1233
RHOQ	-1.21811	2.76112	-3.34056	0.00113019	0.0179343	-1.12363
CEBPZOS	-1.4239	4.54153	-3.3401	0.00113188	0.017938	-1.12498
SF1	0.881225	7.70956	3.33833	0.00113848	0.0180193	-1.13023
CALU	-1.83297	6.0263	-3.33722	0.00114261	0.0180615	-1.1335
TNFSF13	-0.961801	2.22375	-3.33464	0.00115229	0.0181911	-1.14112
ATP5G2	-0.845824	7.07811	-3.33295	0.00115871	0.0182609	-1.14614
CEP120	2.02841	5.83131	3.33235	0.00116097	0.0182609	-1.1479
SPRY2	-1.95769	2.80071	-3.33203	0.00116219	0.0182609	-1.14885
TLCD1	-0.855922	2.23825	-3.33183	0.00116297	0.0182609	-1.14945
TMEM63A	1.94513	7.06954	3.33152	0.00116414	0.0182609	-1.15036
CMTM4	-0.706471	1.83757	-3.32973	0.00117098	0.0183449	-1.15566
KIAA1671	-1.1384	2.33942	-3.32851	0.00117563	0.0183943	-1.15924
MAP3K6	-1.85697	4.07476	-3.32557	0.00118698	0.0185483	-1.16791
SIRPA	-1.96009	2.9536	-3.32478	0.00119008	0.0185731	-1.17027
DDX17	1.40808	6.46447	3.32437	0.00119168	0.0185745	-1.17148
HNRNPA2B1	0.623565	9.45043	3.32138	0.00120335	0.0187326	-1.18028
IER2	1.151	9.39921	3.32035	0.00120739	0.0187718	-1.18331
TUBGCP6	1.65072	7.32104	3.31547	0.0012268	0.0190494	-1.1977
POGZ	1.853	4.43471	3.31488	0.00122916	0.019062	-1.19944
CD79A	1.78029	3.65983	3.31357	0.00123442	0.0191196	-1.2033
CNOT10	1.77008	5.81437	3.30962	0.00125038	0.0193235	-1.21489
CYP1B1	-1.67475	2.23973	-3.30954	0.00125073	0.0193235	-1.21514
TLK1	0.979991	6.10129	3.30738	0.00125953	0.019435	-1.22147
MATN1	1.11723	2.15717	3.30462	0.00127091	0.0195861	-1.22959
PURB	1.70545	4.56391	3.30387	0.00127399	0.019609	-1.23178
ASAH1	-1.77744	6.7986	-3.30349	0.00127559	0.019609	-1.23291
PHF23	-1.54091	4.11154	-3.30213	0.00128126	0.0196696	-1.23691
LY96	-1.45143	3.36475	-3.30177	0.00128273	0.0196696	-1.23794
MLLT3	1.53957	5.56586	3.29947	0.00129238	0.0197789	-1.24471
SMIM20	-1.23211	4.77228	-3.2993	0.00129307	0.0197789	-1.24519
MICAL1	-1.30307	7.68878	-3.29755	0.00130046	0.0198671	-1.25033
YTHDF2	1.12999	8.00128	3.29622	0.00130609	0.0199285	-1.25423
SSH1	-1.8125	4.08909	-3.29573	0.00130818	0.0199355	-1.25566
SPINT1	-1.85587	3.52919	-3.2949	0.00131169	0.0199643	-1.25808
RARRES2	-1.13493	1.84008	-3.29368	0.00131688	0.0200186	-1.26165
ASTE1	1.74788	5.51998	3.29268	0.00132118	0.0200591	-1.26459
AGRP	-0.779865	1.91575	-3.29149	0.0013263	0.0201055	-1.26807
ERI2	-1.27823	2.30532	-3.29121	0.00132751	0.0201055	-1.2689
SNX11	-1.76971	4.80988	-3.29029	0.00133149	0.020141	-1.27159
ACTG1	-0.645836	10.5904	-3.28521	0.00135357	0.0204498	-1.28643
CEBPZ	1.43024	6.42186	3.28452	0.00135661	0.0204707	-1.28845
HNRNPU	1.26727	9.22781	3.28411	0.00135838	0.0204723	-1.28963
GADD45G	-1.76653	6.3725	-3.28311	0.00136279	0.0205136	-1.29255
PCBD1	-1.22152	3.47323	-3.28137	0.00137052	0.0206047	-1.29765
GTSF1	-1.41778	3.28431	-3.28073	0.00137335	0.0206221	-1.29951
C9orf89	-1.47395	5.95955	-3.28004	0.00137643	0.0206431	-1.30153
CLCN7	-1.68071	5.91662	-3.27953	0.00137871	0.0206431	-1.30302
MEPCE	1.51659	4.25637	3.27929	0.00137978	0.0206431	-1.30372
IFT46	-1.49129	3.95	-3.27823	0.00138449	0.0206883	-1.30679
TPD52L1	-0.710414	1.8035	-3.27693	0.00139035	0.0207395	-1.3106
PDIK1L	-1.60787	3.77916	-3.27637	0.00139288	0.0207395	-1.31224
CITED4	1.41636	5.60039	3.27627	0.00139332	0.0207395	-1.31252
TBX21	-1.81485	5.4645	-3.27549	0.00139684	0.0207395	-1.3148
KDM1A	1.61912	6.52906	3.27537	0.00139736	0.0207395	-1.31513
DPP9	-1.53822	5.91134	-3.27522	0.00139804	0.0207395	-1.31557
SIGLEC1	-1.73101	2.59864	-3.27296	0.00140832	0.0208669	-1.32217
ADCK5	1.77362	4.69481	3.2708	0.00141816	0.0209644	-1.32845
TMEM230	-1.14189	7.48595	-3.27074	0.00141842	0.0209644	-1.32862
FSCN1	1.78536	3.11766	3.2704	0.00142001	0.0209644	-1.32963
DDI2	-1.55276	3.47408	-3.26872	0.00142771	0.0210528	-1.3345
ZNF207	1.20378	7.38064	3.26824	0.00142996	0.0210587	-1.33592
TRA2A	1.12304	6.2025	3.26789	0.00143154	0.0210587	-1.33692
MANBA	-1.81199	4.95545	-3.26752	0.00143325	0.0210587	-1.33799
NCEH1	-1.7632	3.3289	-3.26622	0.00143928	0.0210858	-1.34177
TAB2	1.67954	4.91385	3.26613	0.00143972	0.0210858	-1.34205
SHC2	1.21185	2.29023	3.26592	0.00144069	0.0210858	-1.34266
BRIX1	1.3708	5.70789	3.26565	0.00144195	0.0210858	-1.34344
PCF11	1.49865	6.00342	3.26465	0.00144658	0.0211283	-1.34633
SEMA4D	1.13351	8.31132	3.26401	0.00144958	0.0211402	-1.3482
HMGA1	-1.25678	5.49684	-3.26374	0.00145083	0.0211402	-1.34898
SENP2	1.60806	4.71397	3.26258	0.00145631	0.0211864	-1.35237
SLC31A2	-0.900406	2.26161	-3.26233	0.00145745	0.0211864	-1.35307
ADSL	-1.37753	6.50952	-3.26115	0.001463	0.021242	-1.3565
APOBEC3H	-1.67179	3.12176	-3.26074	0.00146497	0.0212455	-1.35771
TLN1	-1.75435	8.02741	-3.25926	0.00147196	0.0212927	-1.362
MLEC	-1.54205	5.56088	-3.25914	0.00147254	0.0212927	-1.36236
UFC1	1.23519	6.55288	3.25895	0.00147342	0.0212927	-1.36289
CSE1L	-1.58405	6.18557	-3.25737	0.00148094	0.0213763	-1.36748
PTGR1	-1.21288	2.18328	-3.2563	0.00148604	0.0214248	-1.37058
MAPK1IP1L	1.41074	7.55007	3.25536	0.00149055	0.0214646	-1.37331
FUBP1	-1.41451	6.04719	-3.25363	0.00149886	0.0215591	-1.37831
CTBP2	-1.27069	2.43247	-3.25233	0.00150514	0.0216241	-1.38208
THOC3	-1.18067	4.68991	-3.25046	0.00151424	0.0217026	-1.3875
RPS16	0.768177	8.27919	3.25029	0.00151509	0.0217026	-1.38801
ZNF575	-1.2074	2.95398	-3.2491	0.00152091	0.0217026	-1.39146
MGMT	-1.48985	4.99854	-3.24895	0.0015216	0.0217026	-1.39187
FAM47E-STBD1	-0.643529	1.8994	-3.24892	0.00152177	0.0217026	-1.39197
PSAP	-1.20387	10.1845	-3.24871	0.00152278	0.0217026	-1.39257
CAMKK2	1.75169	4.57187	3.24868	0.00152296	0.0217026	-1.39268
AP1M2	-0.951761	1.8472	-3.24792	0.00152667	0.0217303	-1.39487
KRT19	-2.01461	2.45582	-3.247	0.0015312	0.0217696	-1.39754
ARID4B	1.35405	8.06431	3.24393	0.00154636	0.0219426	-1.4064
CREG1	-1.72714	6.24508	-3.24381	0.00154694	0.0219426	-1.40674
CSF2	-1.74924	2.50192	-3.2431	0.00155048	0.0219675	-1.4088
CTNNAL1	-1.58873	3.89365	-3.24256	0.00155319	0.0219806	-1.41037
ERCC6L2	2.00499	5.60266	3.24185	0.0015567	0.0220049	-1.41241
KLF3	1.62773	6.5807	3.23943	0.00156886	0.0221513	-1.41941
TM2D1	1.11636	4.85395	3.23777	0.00157723	0.0222254	-1.4242
SLC27A5	-1.1365	2.99459	-3.23728	0.0015797	0.0222254	-1.42561
SNX10	-1.69541	4.80559	-3.23701	0.00158106	0.0222254	-1.42638
BST2	-1.5579	6.3279	-3.23696	0.00158133	0.0222254	-1.42653
ZNF184	2.00237	5.27156	3.23617	0.00158536	0.0222566	-1.42883
C16orf54	1.73511	5.07475	3.23476	0.00159253	0.0223184	-1.43289
SRSF2	1.12909	7.51651	3.23459	0.00159339	0.0223184	-1.43338
SNX29	1.6932	4.67052	3.23418	0.00159547	0.0223221	-1.43455
ZNF569	1.56882	3.67163	3.23053	0.00161423	0.0225589	-1.44507
IL15RA	-1.70048	4.63455	-3.23016	0.00161619	0.0225606	-1.44616
UBXN2A	1.54555	5.18578	3.2279	0.0016279	0.0226984	-1.45266
MRPL18	-1.5782	7.31568	-3.22742	0.0016304	0.0227075	-1.45404
ARL8A	-0.963022	3.91214	-3.22677	0.00163379	0.0227289	-1.4559
TFR2	1.6866	2.80826	3.22382	0.00164926	0.0229182	-1.46438
SLPI	-2.37903	2.96028	-3.22336	0.00165172	0.0229265	-1.46572
SLC9A8	1.55082	5.39775	3.22139	0.00166214	0.0230372	-1.47138
COMMD8	-1.37235	5.61158	-3.22091	0.00166469	0.0230372	-1.47276
JAZF1	-1.13745	2.93375	-3.22079	0.00166532	0.0230372	-1.4731
MGP	-1.41026	2.14865	-3.2191	0.00167438	0.0231365	-1.47798
RPA3OS	-1.44737	4.59046	-3.216	0.00169099	0.0233308	-1.48685
LYN	-2.09695	4.03274	-3.21577	0.00169223	0.0233308	-1.48752
BZRAP1	1.73832	3.43511	3.21442	0.00169956	0.0234055	-1.4914
PCGF5	1.50964	6.48491	3.21376	0.00170316	0.0234289	-1.4933
TXNDC11	1.92788	6.93023	3.21321	0.00170611	0.0234337	-1.49486
C12orf75	-1.63515	5.02824	-3.21299	0.00170732	0.0234337	-1.4955
SHKBP1	-1.33631	7.55909	-3.21248	0.00171011	0.0234459	-1.49697
NUCB1	-1.12845	7.04478	-3.2101	0.00172315	0.0235983	-1.5038
TMEM216	-1.63316	4.84667	-3.20918	0.00172818	0.023641	-1.50642
C1orf56	1.12906	3.18043	3.20865	0.00173111	0.0236546	-1.50794
KDM2A	1.37334	5.78591	3.20829	0.00173312	0.0236558	-1.50898
LPXN	-1.4014	7.20912	-3.20679	0.00174139	0.0237283	-1.51326
GNPNAT1	-1.11337	2.97311	-3.20663	0.00174229	0.0237283	-1.51373
NIN	1.92015	6.58446	3.20587	0.00174652	0.0237596	-1.51591
NCS1	-1.08118	2.00333	-3.20535	0.00174941	0.0237727	-1.51739
COL5A1	-0.877997	1.94923	-3.20391	0.00175747	0.0238558	-1.52152
LGALS8	1.54123	6.27994	3.20325	0.00176113	0.0238791	-1.5234
FBXO2	-1.42069	3.72723	-3.2029	0.00176312	0.0238798	-1.52441
CDIPT	-1.54949	6.08721	-3.19985	0.00178029	0.0240652	-1.53312
ASGR1	-1.06684	2.14505	-3.19978	0.00178073	0.0240652	-1.53334
HIST1H2AI	-1.35426	3.26242	-3.19925	0.00178372	0.0240792	-1.53485
CCNC	1.34495	5.5058	3.19854	0.00178776	0.0240867	-1.53688
BCL7C	-0.838733	4.52934	-3.19846	0.00178819	0.0240867	-1.5371
CAGE1	0.817513	1.84165	3.19789	0.00179142	0.0240968	-1.53872
PPP6R2	-1.33967	6.24842	-3.19764	0.00179286	0.0240968	-1.53944
ATP6V1D	-1.66096	5.06257	-3.19597	0.00180242	0.0241988	-1.54422
IL7R	1.19145	9.02896	3.19488	0.00180866	0.0242309	-1.54732
CD74	-1.59241	10.6367	-3.19487	0.00180875	0.0242309	-1.54737
STAT3	1.02514	8.52103	3.19188	0.00182599	0.0244352	-1.55589
STEAP3	-1.14047	2.00587	-3.19137	0.00182892	0.0244478	-1.55733
FKBP4	-1.77906	5.94359	-3.18988	0.00183763	0.0245291	-1.5616
CAAP1	1.37156	4.59168	3.18965	0.00183898	0.0245291	-1.56226
ECH1	-0.690004	7.47678	-3.18897	0.00184295	0.0245553	-1.5642
MIF4GD	-1.56457	6.32773	-3.18754	0.00185129	0.0246398	-1.56826
PTPN12	-1.47875	2.73591	-3.18632	0.00185847	0.0247086	-1.57173
THAP4	-1.4327	5.55827	-3.18518	0.00186522	0.0247715	-1.57499
NDUFS8	-1.12258	6.74049	-3.18279	0.00187938	0.0249327	-1.58178
MAPKAPK3	-1.83367	6.45169	-3.18198	0.00188421	0.0249698	-1.58408
NDUFA12	-1.21891	5.97222	-3.18059	0.00189254	0.0250532	-1.58805
SOAT2	-1.3598	2.40965	-3.17818	0.00190705	0.0252182	-1.59491
ZBTB11	-1.79269	4.89166	-3.17771	0.00190987	0.0252195	-1.59624
PLEKHN1	-1.19451	2.70297	-3.17748	0.00191125	0.0252195	-1.59688
IRS2	1.70348	4.39738	3.17709	0.00191366	0.0252242	-1.59801
ATP6V1B2	-1.78166	6.8742	-3.17556	0.00192289	0.0253188	-1.60234
LMBR1	1.52026	6.49037	3.17513	0.00192552	0.0253262	-1.60356
HIF1AN	-1.9019	4.92539	-3.1734	0.00193608	0.0254379	-1.60847
COPZ1	-1.22589	6.38525	-3.17067	0.00195289	0.0256314	-1.61623
LRP8	-1.59842	4.19218	-3.16952	0.00195999	0.0256972	-1.61949
RALGAPA1	1.42508	5.56066	3.16836	0.00196723	0.0257621	-1.6228
MVD	-1.38891	6.09427	-3.16805	0.00196913	0.0257621	-1.62366
DYRK1A	1.37035	3.80231	3.16685	0.0019766	0.0258323	-1.62706
TBX19	-1.25226	2.53876	-3.16501	0.00198811	0.0258698	-1.63227
TXN	-1.159	6.78869	-3.16501	0.00198812	0.0258698	-1.63227
APOL1	-1.70361	4.13077	-3.16459	0.00199073	0.0258698	-1.63346
ACHE	1.15163	2.13462	3.16438	0.00199208	0.0258698	-1.63406
F3	-1.14973	1.92752	-3.16429	0.00199263	0.0258698	-1.63431
GPR114	-1.91834	3.28145	-3.16425	0.00199288	0.0258698	-1.63442
IER3IP1	-1.24982	4.31478	-3.16404	0.00199419	0.0258698	-1.63501
RGS18	-1.21412	2.40699	-3.16272	0.00200256	0.0259122	-1.63877
AZIN2	-1.62746	3.91787	-3.16264	0.00200301	0.0259122	-1.63897
TMEM14C	-1.32284	5.94371	-3.16244	0.0020043	0.0259122	-1.63955
UBC	-0.861617	13.1702	-3.16212	0.00200631	0.0259122	-1.64045
FADS1	-1.64042	3.21279	-3.16186	0.00200799	0.0259122	-1.6412
RAMP2	-0.764998	1.79763	-3.16073	0.00201516	0.0259774	-1.6444
ZNF101	1.38736	6.36171	3.16031	0.0020178	0.0259842	-1.64558
RBBP6	0.967252	7.59351	3.1595	0.00202298	0.0260225	-1.64788
STK4	0.985147	7.62018	3.15918	0.00202501	0.0260225	-1.64877
FFAR4	-1.03105	1.98483	-3.15867	0.00202829	0.0260375	-1.65023
RAB42	-1.00448	2.03413	-3.1565	0.00204222	0.0261646	-1.65636
LIME1	-0.825571	2.22041	-3.15646	0.00204245	0.0261646	-1.65647
PELO	-1.76521	5.44815	-3.15604	0.00204514	0.0261719	-1.65765
MFF	-1.25736	6.70237	-3.15533	0.00204976	0.0262037	-1.65967
CD151	-1.31308	4.17476	-3.15444	0.00205549	0.0262496	-1.66218
FAM178A	-1.44129	5.41073	-3.15311	0.00206414	0.0263328	-1.66594
MKNK1	-1.46648	5.54051	-3.15111	0.00207717	0.0264716	-1.67159
CLPB	-1.3962	3.18005	-3.15047	0.00208131	0.0264969	-1.67337
TP53INP2	1.80615	3.39724	3.1499	0.00208505	0.026517	-1.67498
DDX18	0.877397	7.26086	3.14901	0.00209094	0.0265494	-1.67751
GGA3	1.78059	5.43397	3.14886	0.00209192	0.0265494	-1.67793
CD70	-1.57847	3.44456	-3.14829	0.00209567	0.0265696	-1.67954
TAPBPL	-1.68943	6.17727	-3.14689	0.00210491	0.0266333	-1.68349
TIPRL	-1.14676	5.74291	-3.14661	0.00210679	0.0266333	-1.68428
NR3C2	1.64014	4.1099	3.14655	0.00210719	0.0266333	-1.68445
TMEM55B	1.12422	6.4453	3.14535	0.00211512	0.0267061	-1.68782
LSM4	-1.30074	6.9803	-3.14447	0.00212101	0.026753	-1.69032
TCTN1	-1.6039	3.31201	-3.14354	0.00212717	0.0268032	-1.69291
MPST	-1.60553	4.30265	-3.14225	0.00213582	0.0268847	-1.69656
ENG	-1.97414	4.1072	-3.14119	0.00214292	0.0269465	-1.69953
CDKN2C	-1.85274	4.69061	-3.14052	0.00214745	0.0269758	-1.70142
SP140	-1.40958	5.79085	-3.13976	0.00215257	0.0270125	-1.70356
PMS1	1.46938	5.45709	3.13715	0.00217031	0.027174	-1.71091
CSNK1D	1.21159	7.33649	3.13678	0.00217282	0.027174	-1.71195
MOB3A	-1.66954	7.0004	-3.13601	0.00217809	0.027174	-1.71412
SLC35E2	0.850438	2.90732	3.13586	0.00217906	0.027174	-1.71452
RBM6	1.18765	6.86278	3.13556	0.00218111	0.027174	-1.71537
DAP3	-1.38647	6.93318	-3.13518	0.00218377	0.027174	-1.71646
KIAA1598	-1.19082	2.40539	-3.13507	0.00218446	0.027174	-1.71674
SGCE	-1.11772	2.12577	-3.13498	0.00218511	0.027174	-1.71701
MRPL52	-1.14351	5.07671	-3.13471	0.00218693	0.027174	-1.71775
TTLL12	-1.69319	5.14189	-3.13431	0.00218967	0.027174	-1.71888
CD300A	-2.04288	4.91969	-3.1343	0.00218974	0.027174	-1.7189
CASP10	-1.53716	4.14235	-3.13377	0.00219339	0.0271919	-1.7204
ARL3	-1.33346	3.88595	-3.13337	0.00219613	0.0271984	-1.72152
SLC35E2B	1.44367	6.29535	3.13058	0.00221547	0.0274103	-1.72937
CSNK1A1	1.02223	7.03723	3.12972	0.00222141	0.0274562	-1.73177
SIGLEC7	-1.21634	2.32369	-3.1271	0.00223973	0.0276307	-1.73913
SBDS	1.13066	8.41578	3.12669	0.00224259	0.0276307	-1.74028
ZNF506	1.26436	4.55792	3.12659	0.00224329	0.0276307	-1.74055
RNF149	1.02235	8.14169	3.12615	0.0022464	0.0276307	-1.74179
APBB3	1.56323	5.344	3.1261	0.00224676	0.0276307	-1.74194
DRAXIN	-1.27312	2.18984	-3.12513	0.00225358	0.0276868	-1.74465
RBM34	0.908438	2.61528	3.12461	0.00225724	0.0277041	-1.74611
SHMT2	-1.80822	5.35901	-3.1241	0.00226081	0.0277052	-1.74752
VAMP1	1.72198	5.50208	3.12373	0.00226348	0.0277052	-1.74858
ACTR1B	-1.42073	4.87493	-3.1234	0.00226577	0.0277052	-1.74949
MFSD6	-1.90892	5.84854	-3.12306	0.00226822	0.0277052	-1.75046
SENP3	0.608401	2.24658	3.12301	0.00226859	0.0277052	-1.7506
PITRM1	-1.45635	5.8949	-3.12113	0.00228194	0.0278406	-1.75586
ETFA	-1.25953	6.64724	-3.11439	0.00233051	0.028405	-1.77472
RNF32	-0.895714	2.07047	-3.11326	0.00233873	0.0284769	-1.77787
HIST1H2BN	1.33955	4.64839	3.11189	0.00234873	0.0285503	-1.78169
LRRC27	1.3365	2.87458	3.1118	0.0023494	0.0285503	-1.78195
PPM1A	1.51968	4.71301	3.11082	0.00235657	0.0286039	-1.78468
DHRS3	-1.43991	5.14364	-3.11057	0.00235846	0.0286039	-1.78539
DLST	1.30788	4.44034	3.11025	0.00236082	0.0286043	-1.78629
IL10	-2.26067	4.32329	-3.10957	0.00236581	0.0286176	-1.78818
DEPDC5	1.77715	4.65242	3.10946	0.00236657	0.0286176	-1.78847
CTDSP1	-1.15908	4.2482	-3.1088	0.00237145	0.0286484	-1.79031
EREG	-1.57589	2.46149	-3.10684	0.00238598	0.0287956	-1.79578
SORT1	-1.6462	2.707	-3.10466	0.00240228	0.028964	-1.80187
COQ10B	1.31942	6.83761	3.1043	0.00240498	0.0289682	-1.80288
SLC47A1	-1.08852	2.09089	-3.10321	0.00241314	0.0290379	-1.80591
TRAT1	1.16794	6.95888	3.10282	0.00241606	0.0290446	-1.80699
WDR45B	1.25443	7.04502	3.10061	0.00243275	0.0292167	-1.81315
PCTP	-1.34094	2.82619	-3.10021	0.00243575	0.0292178	-1.81426
RCC1	-1.75205	3.91576	-3.09997	0.00243759	0.0292178	-1.81493
FAM169A	1.85585	4.35635	3.09824	0.00245076	0.0293471	-1.81976
SGCB	-1.76832	4.09512	-3.09698	0.00246036	0.0294334	-1.82325
VLDLR	-0.84713	1.82631	-3.09618	0.00246648	0.0294779	-1.82547
PMVK	-1.48987	5.73004	-3.09569	0.00247024	0.0294942	-1.82684
SC5D	1.89357	4.91663	3.09475	0.00247751	0.0295523	-1.82947
SIK1	1.10272	2.4402	3.09174	0.00250076	0.0297973	-1.83783
ZNF331	1.87492	7.95579	3.09106	0.00250606	0.0297973	-1.83972
HADHB	-1.37226	6.70346	-3.09085	0.00250765	0.0297973	-1.84029
TNKS2	1.68732	6.13792	3.09084	0.00250774	0.0297973	-1.84032
MAPK9	-1.68798	5.50204	-3.08975	0.00251625	0.0298696	-1.84335
DNAH6	0.944121	2.37281	3.08916	0.00252083	0.0298801	-1.84498
ZDHHC2	-1.2701	4.35049	-3.08901	0.002522	0.0298801	-1.84539
AK9	1.59621	4.4393	3.08848	0.00252615	0.0299004	-1.84686
BATF	-1.02294	7.27524	-3.08768	0.00253246	0.0299306	-1.84909
TNFSF8	1.31515	7.24944	3.0873	0.00253543	0.0299306	-1.85014
MYD88	-1.94806	7.48277	-3.08675	0.00253977	0.0299306	-1.85167
C5orf28	1.39507	4.13727	3.08674	0.00253989	0.0299306	-1.85171
NAPG	1.39184	4.83952	3.08661	0.00254086	0.0299306	-1.85205
AAAS	-1.76207	5.77168	-3.0851	0.00255279	0.0300423	-1.85624
B4GALT5	-1.18911	2.67466	-3.08419	0.00255998	0.030071	-1.85876
ECM1	-0.820881	1.86237	-3.08397	0.00256179	0.030071	-1.85939
SIGLEC9	-1.44589	2.84697	-3.08387	0.00256257	0.030071	-1.85966
GAA	-1.85449	5.74583	-3.08333	0.00256683	0.0300924	-1.86115
NFKBIZ	1.32979	9.4778	3.08153	0.00258117	0.0302316	-1.86613
HAT1	1.43905	6.1454	3.08114	0.0025843	0.0302395	-1.86721
TRPV3	0.84349	1.83913	3.08013	0.00259242	0.0303057	-1.87002
SF3B3	2.15712	6.9417	3.07943	0.00259802	0.030309	-1.87195
CPQ	-1.65372	4.99711	-3.07913	0.00260046	0.030309	-1.87279
CXCL1	-1.47887	2.25889	-3.07893	0.00260206	0.030309	-1.87334
VMP1	-1.02583	7.2124	-3.07887	0.00260256	0.030309	-1.87351
ZNF276	1.04878	6.28641	3.07776	0.00261154	0.0303847	-1.87659
NFKB1	1.5931	8.17387	3.07643	0.00262227	0.0304808	-1.88025
SUCLA2	-1.63213	4.86808	-3.07612	0.0026248	0.0304814	-1.88112
DAPP1	1.80675	4.92473	3.07293	0.00265087	0.0307551	-1.88995
SLC3A1	0.84819	1.93424	3.07156	0.00266208	0.030856	-1.89372
PLB1	1.54621	3.79558	3.07036	0.00267195	0.0309175	-1.89703
GZMH	-2.33306	4.60079	-3.07024	0.00267299	0.0309175	-1.89738
WDR61	-1.42882	5.75787	-3.0693	0.00268073	0.0309175	-1.89996
ACN9	-1.36934	4.43218	-3.0693	0.00268073	0.0309175	-1.89996
RPS10	0.726762	1.93287	3.06917	0.0026818	0.0309175	-1.90032
GPBAR1	-1.35986	2.39028	-3.06909	0.00268246	0.0309175	-1.90054
KIAA1211L	-1.02586	2.40522	-3.06836	0.00268855	0.0309587	-1.90257
AMN	1.08838	2.73801	3.0668	0.00270151	0.0310615	-1.90686
MCM6	1.55799	6.08813	3.06623	0.00270623	0.0310615	-1.90842
CTNNBL1	-1.58135	6.60242	-3.06619	0.00270664	0.0310615	-1.90856
ACER3	-1.35039	3.47831	-3.06607	0.00270759	0.0310615	-1.90887
NOC3L	-1.6404	4.48312	-3.06442	0.00272141	0.0311909	-1.91342
NMT1	-1.5746	6.35604	-3.06329	0.00273097	0.0312714	-1.91655
STAT5A	1.46479	7.43936	3.06194	0.00274231	0.0313721	-1.92026
FXN	1.32627	4.98643	3.06143	0.00274668	0.0313929	-1.92168
RP11-762I7.5	0.757002	2.02747	3.0607	0.00275287	0.0314096	-1.92369
C2orf49	1.35397	4.24433	3.0604	0.00275538	0.0314096	-1.9245
IL2RA	-1.87936	5.44908	-3.06014	0.00275759	0.0314096	-1.92522
NUDT21	-1.529	5.68593	-3.06005	0.00275836	0.0314096	-1.92547
ST7	-1.50415	3.50512	-3.05734	0.00278151	0.0316439	-1.93293
PROCR	-1.12375	2.36467	-3.05622	0.00279108	0.0317234	-1.936
AMDHD2	-1.24217	4.40722	-3.0541	0.00280939	0.031902	-1.94184
TRIQK	-1.01036	2.10146	-3.05323	0.00281692	0.031956	-1.94423
FHAD1	-0.939881	1.99995	-3.05295	0.00281935	0.031956	-1.945
PCNA	-1.44506	6.3776	-3.05181	0.00282925	0.0320387	-1.94813
VTI1B	-1.0415	4.26055	-3.04818	0.00286107	0.0323693	-1.95812
RUVBL1	-1.61035	5.70889	-3.04641	0.00287664	0.0324863	-1.96296
SEMA6B	-1.18901	1.97241	-3.04619	0.00287857	0.0324863	-1.96356
PYHIN1	1.45531	6.56924	3.04549	0.00288479	0.0324863	-1.96549
TMEM97	-1.39113	2.88501	-3.04549	0.0028848	0.0324863	-1.96549
REXO1	1.17282	3.55524	3.04521	0.00288722	0.0324863	-1.96624
NR4A1	-1.95617	8.48608	-3.04521	0.00288726	0.0324863	-1.96625
CYFIP1	-2.14517	4.07423	-3.04472	0.00289159	0.0325052	-1.96759
MGST2	-1.42972	3.29109	-3.0444	0.00289441	0.0325073	-1.96846
KCNMA1	-1.15797	2.23614	-3.04299	0.00290703	0.0326192	-1.97234
STX3	-1.74306	4.42186	-3.04146	0.00292074	0.0327218	-1.97654
CSDE1	1.1745	9.14496	3.04137	0.00292149	0.0327218	-1.97677
VILL	1.65219	5.29974	3.04075	0.00292707	0.0327481	-1.97848
ABHD17B	1.82466	4.83646	3.04052	0.00292917	0.0327481	-1.97912
CCR1	-1.73725	2.86834	-3.039	0.00294287	0.0328366	-1.98328
RSRC2	1.12586	8.13662	3.03866	0.00294591	0.0328366	-1.9842
FNBP4	1.34501	7.4157	3.0386	0.00294643	0.0328366	-1.98436
EFCAB2	-0.992056	2.26773	-3.03845	0.00294777	0.0328366	-1.98476
WIZ	1.14124	2.59325	3.03784	0.00295336	0.0328691	-1.98645
CD52	-0.867893	8.50875	-3.0359	0.00297096	0.0330221	-1.99176
MBIP	1.56923	4.86025	3.03569	0.00297283	0.0330221	-1.99232
TPD52	-1.43293	4.8487	-3.03544	0.00297516	0.0330221	-1.99302
FAM86C1	1.17203	2.54407	3.03443	0.00298437	0.0330945	-1.99578
HSPA5	1.02474	11.3194	3.03292	0.00299823	0.0332154	-1.99991
JKAMP	-1.56916	5.59497	-3.03235	0.00300344	0.0332154	-2.00146
RNASE6	-1.65847	3.42049	-3.032	0.00300662	0.0332154	-2.0024
SLC20A1	1.18372	7.60821	3.03182	0.00300828	0.0332154	-2.00289
CDC14A	1.23726	6.5797	3.03177	0.00300878	0.0332154	-2.00304
ARMC7	-0.959841	2.70828	-3.02964	0.00302843	0.0334024	-2.00885
MAGOH	1.16237	4.40531	3.02704	0.00305268	0.0336397	-2.01596
SARS	1.13924	8.21301	3.02674	0.00305543	0.0336399	-2.01677
MOB4	-1.5531	4.53817	-3.02585	0.00306382	0.0336698	-2.01921
TRAV12-2	1.28243	3.57307	3.02577	0.00306453	0.0336698	-2.01942
ZZZ3	1.71143	5.5267	3.02558	0.00306637	0.0336698	-2.01995
CEP41	-1.7377	4.19162	-3.02495	0.00307223	0.0336877	-2.02166
GLCE	-1.52495	3.52058	-3.02482	0.00307347	0.0336877	-2.02202
HSP90AB1	-1.41866	11.9278	-3.02408	0.0030804	0.0337336	-2.02403
MINPP1	-1.61419	3.58011	-3.02243	0.00309603	0.0338477	-2.02854
MYO1G	-1.57792	7.45731	-3.02239	0.00309633	0.0338477	-2.02862
HGSNAT	-1.53523	5.34606	-3.02172	0.0031027	0.0338678	-2.03046
OXR1	1.46815	5.4602	3.0212	0.00310769	0.0338678	-2.03189
LYRM1	-1.49767	5.07217	-3.02119	0.00310772	0.0338678	-2.0319
IL2	1.2436	2.77243	3.02095	0.00311005	0.0338678	-2.03257
KCTD10	-1.70396	5.17637	-3.02075	0.00311194	0.0338678	-2.03311
CBR1	-1.21112	4.7946	-3.01908	0.00312779	0.0339703	-2.03764
SRRM1	1.09832	8.1874	3.01889	0.00312963	0.0339703	-2.03816
EIF4G2	0.741025	10.2434	3.01889	0.00312965	0.0339703	-2.03817
ARHGAP18	-1.58954	4.73929	-3.01817	0.00313652	0.0340149	-2.04012
TPST1	-1.65973	3.13315	-3.01656	0.00315201	0.0341528	-2.04452
CARD16	-1.21474	5.66012	-3.01456	0.00317127	0.0343312	-2.04995
UROD	-1.39445	6.34597	-3.01407	0.00317606	0.0343529	-2.05129
TMEM261	-1.04666	4.29192	-3.01323	0.00318417	0.0344103	-2.05357
GINS2	-1.37295	3.20222	-3.01228	0.00319341	0.0344723	-2.05615
CHI3L1	-0.869211	1.80276	-3.01186	0.00319754	0.0344723	-2.0573
RPL17	0.799701	2.44682	3.01178	0.00319832	0.0344723	-2.05752
OSR2	-0.908104	1.88049	-3.01123	0.00320368	0.0344999	-2.05901
LEPROT	-1.61221	4.34504	-3.01092	0.00320673	0.0345025	-2.05986
KIAA1683	1.5359	3.11598	3.01058	0.00320996	0.034507	-2.06075
ITGB7	-1.32552	6.77795	-3.00881	0.00322738	0.034664	-2.06558
ZRANB2	1.27085	6.6236	3.00658	0.00324931	0.0348692	-2.07161
VAMP8	-0.888665	7.20687	-3.00552	0.00325989	0.0349522	-2.07451
RAB11FIP5	-1.71777	4.32493	-3.00519	0.00326317	0.0349568	-2.07541
MAD2L2	-1.56409	5.99693	-3.0032	0.00328297	0.0351383	-2.08079
SRSF6	1.18925	7.27993	3.0027	0.00328796	0.0351611	-2.08215
2019-03-06	1.1811	7.397	3.00235	0.00329141	0.0351648	-2.08308
GOLGA8H	0.648559	1.77832	3.00209	0.00329402	0.0351648	-2.08379
FOCAD	-1.5563	4.7394	-3.00083	0.00330671	0.0352696	-2.08721
PDCD6IP	-1.55727	6.88655	-3.00017	0.00331334	0.035295	-2.089
TSEN15	-1.61992	5.31908	-2.99994	0.00331567	0.035295	-2.08963
CTSZ	-1.36374	2.83744	-2.99974	0.00331769	0.035295	-2.09017
PTGS2	-1.53206	2.44067	-2.99775	0.00333776	0.0354713	-2.09554
SNX6	-1.11029	7.23177	-2.99753	0.00334004	0.0354713	-2.09615
BLOC1S5	-1.3941	4.51916	-2.99717	0.00334374	0.03548	-2.09713
THBS1	-2.2407	3.56546	-2.9951	0.0033648	0.035656	-2.10272
PRPF38B	0.709041	7.56564	2.99497	0.00336613	0.035656	-2.10308
ROGDI	-1.20104	4.18816	-2.99341	0.00338205	0.0357938	-2.10728
ZNF146	1.87533	6.01682	2.99288	0.00338756	0.0358213	-2.10873
TROVE2	-1.38384	6.33978	-2.99232	0.00339334	0.0358516	-2.11025
LLGL2	-1.56531	6.04522	-2.9916	0.00340076	0.0358804	-2.11219
ZFP36L2	0.916765	10.9933	2.9912	0.0034048	0.0358804	-2.11325
DCUN1D1	-1.47697	4.69778	-2.9912	0.00340482	0.0358804	-2.11325
TSPAN31	1.35463	5.19907	2.98972	0.00342012	0.0360109	-2.11725
RNMTL1	1.40894	4.5687	2.98749	0.00344335	0.0362244	-2.12327
FAM149B1	-1.26083	3.10889	-2.98639	0.00345491	0.036315	-2.12626
MTMR9	1.50073	4.02487	2.98414	0.0034785	0.0365317	-2.13231
PTTG1IP	-1.43467	7.17982	-2.98366	0.00348361	0.0365541	-2.13362
ATF7IP	1.16925	8.18064	2.98241	0.00349678	0.0366611	-2.13698
TFDP2	0.935394	3.22533	2.98103	0.0035114	0.036783	-2.14069
ZFAND5	1.27235	8.64002	2.98048	0.00351728	0.0367859	-2.14218
PTPN23	1.1196	3.22856	2.98044	0.00351766	0.0367859	-2.14228
RAB5A	1.1931	6.3707	2.97967	0.0035259	0.0368407	-2.14436
LLPH	1.2017	4.2823	2.97938	0.00352895	0.0368413	-2.14513
FLT4	1.81635	4.13068	2.97841	0.00353939	0.0369189	-2.14776
COQ5	-1.54418	4.60294	-2.97806	0.00354311	0.0369264	-2.14869
CDKN1A	-1.71271	7.9348	-2.97552	0.00357039	0.037138	-2.15552
DYNC1LI1	-1.56833	5.05332	-2.97527	0.00357309	0.037138	-2.15619
ACOT8	-1.34564	4.66544	-2.97525	0.00357328	0.037138	-2.15624
GTF2H5	-1.14569	4.29657	-2.97505	0.00357549	0.037138	-2.15679
PRKCA	1.21561	3.87423	2.97258	0.00360231	0.0373813	-2.16344
SF3B5	0.754309	7.38001	2.97233	0.003605	0.0373813	-2.1641
HIST1H2AG	-1.47911	4.16759	-2.97205	0.00360806	0.0373816	-2.16485
ABCG1	-1.83316	5.91813	-2.97152	0.0036138	0.0374096	-2.16627
IFI30	-1.36053	2.51806	-2.97096	0.00361999	0.037442	-2.16779
MAT2A	1.95695	6.23883	2.96972	0.00363357	0.0375509	-2.17112
TSPO	-0.960397	7.75071	-2.96932	0.00363793	0.0375645	-2.17219
GTF2IRD2	1.06883	3.33331	2.96888	0.00364273	0.0375825	-2.17336
FBXO25	-1.47867	4.57848	-2.9661	0.00367341	0.0378672	-2.18082
NDUFB2	-0.872025	5.19665	-2.9633	0.00370453	0.0381337	-2.18832
C10orf2	1.32141	2.86825	2.96322	0.00370546	0.0381337	-2.18854
RBM11	1.0299	2.3438	2.96129	0.00372702	0.0382701	-2.1937
CLDN4	-1.61197	2.25039	-2.96125	0.00372751	0.0382701	-2.19382
CSTF1	-1.44215	5.61633	-2.9612	0.00372805	0.0382701	-2.19395
ANKLE1	1.21732	2.22159	2.95965	0.0037455	0.0384124	-2.1981
LY86	-1.6658	3.28649	-2.95942	0.00374816	0.0384124	-2.19873
MKNK2	1.01839	5.80231	2.95609	0.00378587	0.038751	-2.20763
NCF4	-1.47737	5.23776	-2.95595	0.0037875	0.038751	-2.20801
TAF3	1.67065	6.38272	2.95334	0.00381726	0.0390229	-2.21497
HEXB	-1.56565	7.23933	-2.95291	0.00382229	0.039042	-2.21614
PNRC2	1.26569	7.3949	2.95216	0.00383083	0.0390505	-2.21812
SF3B4	1.08535	6.14861	2.95182	0.00383475	0.0390505	-2.21903
ZNF12	1.58459	5.02212	2.95181	0.00383486	0.0390505	-2.21906
FYB	0.828768	9.0812	2.95173	0.00383582	0.0390505	-2.21928
CXXC1	1.19071	7.0945	2.95118	0.00384221	0.0390831	-2.22076
GALNT11	1.40605	5.91499	2.94917	0.00386548	0.0392639	-2.22612
EPHX2	1.46237	5.45221	2.94895	0.00386797	0.0392639	-2.22669
YIF1A	-1.38912	5.61933	-2.94882	0.00386956	0.0392639	-2.22706
IL10RB	-1.0286	5.59426	-2.94768	0.00388277	0.0393283	-2.23009
CRY2	1.89486	5.81489	2.94746	0.00388532	0.0393283	-2.23067
SPR	-1.19515	2.26583	-2.94745	0.0038855	0.0393283	-2.23071
SQRDL	-0.901121	5.38177	-2.94706	0.00389007	0.0393421	-2.23176
KLF4	-1.88101	3.80532	-2.94638	0.00389795	0.0393894	-2.23355
AK2	-1.42581	6.95587	-2.94448	0.00392029	0.0395827	-2.23863
CDC42EP1	-0.746669	1.90938	-2.94395	0.00392653	0.0396131	-2.24004
IGFBP4	-1.6736	3.4686	-2.9427	0.00394122	0.0397288	-2.24336
RCAN3	1.29538	6.92128	2.94162	0.00395403	0.0398228	-2.24624
TRPC4AP	1.54281	7.50899	2.94137	0.00395702	0.0398228	-2.24692
SLC9A3R2	-0.86201	2.23382	-2.94096	0.00396181	0.0398383	-2.24799
TIMP4	-0.820578	1.81007	-2.94046	0.00396781	0.0398661	-2.24933
TBC1D31	-1.5831	4.04362	-2.93996	0.00397379	0.0398936	-2.25067
LRRC63	-0.99737	2.39785	-2.93874	0.00398831	0.0400067	-2.25391
SLC6A6	-1.5304	5.18412	-2.93821	0.00399469	0.0400381	-2.25533
PLXDC1	-1.63185	4.90277	-2.93789	0.00399845	0.0400431	-2.25617
FABP3	-1.04787	2.10639	-2.9374	0.00400433	0.0400693	-2.25747
TOP1	1.09932	5.42642	2.93669	0.00401288	0.0401223	-2.25937
ENO1	-0.736193	10.0234	-2.93455	0.00403868	0.0403474	-2.26506
SIRPB1	-1.54476	2.82189	-2.93393	0.00404616	0.0403885	-2.2667
FCN3	-0.995675	1.90366	-2.93367	0.00404936	0.0403885	-2.2674
NDNL2	0.775763	7.92915	2.93068	0.00408565	0.0407174	-2.27532
KIAA0319L	-1.79308	5.90428	-2.92997	0.00409442	0.0407718	-2.27722
DCLRE1B	-1.80837	4.13663	-2.92918	0.004104	0.0408204	-2.2793
IKBKE	1.30966	6.81443	2.92903	0.00410593	0.0408204	-2.27972
RPL21	0.703269	9.90167	2.92839	0.00411372	0.0408647	-2.2814
TBC1D15	1.57211	6.52914	2.92769	0.00412234	0.040891	-2.28326
SPARCL1	-1.65836	2.19555	-2.92764	0.00412301	0.040891	-2.2834
B3GNT9	-1.62174	2.8484	-2.92729	0.00412737	0.0409012	-2.28434
ERH	0.79971	3.30756	2.92457	0.00416098	0.0411821	-2.29154
PHPT1	-0.894147	5.57723	-2.92445	0.00416241	0.0411821	-2.29184
FAM134C	1.92621	6.75799	2.92302	0.00418025	0.0413253	-2.29564
NAA50	-1.44558	6.37214	-2.92108	0.0042046	0.0415256	-2.30079
CTF1	-0.64065	1.94978	-2.9205	0.00421188	0.0415256	-2.30233
PLEKHG2	1.55542	4.56014	2.92024	0.00421509	0.0415256	-2.303
UBLCP1	-1.33086	5.50639	-2.92015	0.00421622	0.0415256	-2.30324
CCR2	-1.66817	3.10182	-2.92006	0.00421739	0.0415256	-2.30349
GEMIN6	1.29857	3.30238	2.91858	0.00423598	0.0416752	-2.30739
RNF115	-1.53066	5.42481	-2.91751	0.00424952	0.0417751	-2.31022
NLRP6	1.73278	5.24923	2.91706	0.00425526	0.0417775	-2.31142
SMOX	-1.27309	2.58289	-2.9168	0.00425851	0.0417775	-2.31209
CD27	1.18943	6.69754	2.91669	0.00425996	0.0417775	-2.3124
C1orf61	0.645368	1.90017	2.91566	0.00427307	0.0418727	-2.31512
SPRYD3	-1.69732	6.00319	-2.91535	0.00427697	0.0418775	-2.31593
CCRL2	-1.61691	3.39442	-2.91497	0.00428186	0.041892	-2.31694
TANGO2	-0.988492	4.77366	-2.91426	0.00429089	0.0419239	-2.31881
FOLR2	-1.84364	2.8474	-2.91418	0.00429193	0.0419239	-2.31903
CLEC7A	-1.33562	2.817	-2.91275	0.00431021	0.0420181	-2.3228
RFXAP	-1.24274	3.58834	-2.91255	0.00431281	0.0420181	-2.32333
UVSSA	-1.55987	4.17681	-2.91243	0.00431438	0.0420181	-2.32365
EPHX1	-1.04919	2.86231	-2.91236	0.00431524	0.0420181	-2.32383
ARHGAP1	-1.51704	6.47602	-2.91154	0.00432581	0.0420877	-2.326
ACKR3	-1.98014	3.48664	-2.90872	0.00436221	0.042406	-2.33343
ZDHHC1	-1.172	2.1646	-2.90847	0.00436543	0.042406	-2.33409
PODXL2	1.50573	3.60013	2.907	0.00438456	0.0425582	-2.33796
EFR3A	-1.71005	5.36196	-2.90652	0.00439083	0.0425701	-2.33923
HNRNPL	0.783163	6.78912	2.9061	0.00439633	0.0425701	-2.34034
VAT1	-1.67915	5.72986	-2.90593	0.00439853	0.0425701	-2.34078
PRDX3	-1.64221	6.65263	-2.90585	0.00439962	0.0425701	-2.341
PBX3	-1.48542	3.84235	-2.90547	0.00440462	0.0425849	-2.34201
BRAF	1.31627	4.83407	2.90406	0.00442315	0.0427168	-2.34573
SEPW1	-0.954069	6.78511	-2.90385	0.00442585	0.0427168	-2.34627
HNRNPAB	-1.12875	6.09057	-2.90355	0.00442978	0.0427168	-2.34706
RASD2	1.07972	1.96029	2.90337	0.00443215	0.0427168	-2.34754
FNDC3A	1.46424	4.94672	2.90202	0.00444992	0.0428521	-2.35108
TXNL1	-1.41025	5.56985	-2.90178	0.00445316	0.0428521	-2.35173
CCNK	1.14325	3.24424	2.90051	0.00446995	0.0429781	-2.35506
TMBIM1	-1.34355	7.41147	-2.90026	0.00447325	0.0429781	-2.35572
C12orf29	1.46546	4.55848	2.89864	0.00449488	0.0431198	-2.35999
HCAR2	-1.07691	2.0211	-2.89838	0.00449837	0.0431198	-2.36068
CSF1R	-2.05822	3.70804	-2.89837	0.00449851	0.0431198	-2.36071
VDR	-1.55637	3.19024	-2.89748	0.0045103	0.0431991	-2.36303
ARPC2	-0.567986	9.8394	-2.89573	0.00453384	0.0433908	-2.36764
SCAMP5	0.737493	1.79617	2.8947	0.00454774	0.043478	-2.37035
PEX5	-1.54302	3.94342	-2.89418	0.00455474	0.043478	-2.37172
KLHL28	1.56565	5.88412	2.89403	0.00455668	0.043478	-2.37209
PLEKHH2	1.02388	2.24403	2.89393	0.00455804	0.043478	-2.37236
SDHAF1	-1.42399	4.89132	-2.89374	0.00456063	0.043478	-2.37286
G2E3	-1.56901	4.96977	-2.89308	0.00456953	0.0435291	-2.37459
BZW2	1.33733	5.41712	2.89217	0.00458187	0.0436128	-2.37698
ARPC3	-0.783249	7.99239	-2.89171	0.0045882	0.0436393	-2.3782
FBXO28	1.44512	4.61949	2.891	0.00459781	0.0436658	-2.38005
BCL3	-1.63804	6.6245	-2.89098	0.00459808	0.0436658	-2.38011
TIAM2	-1.17088	2.48665	-2.89011	0.00460993	0.0437445	-2.38238
CD84	1.72723	6.53476	2.88972	0.00461529	0.0437616	-2.38341
IL4I1	-1.92128	4.08779	-2.88849	0.0046321	0.0438177	-2.38663
HMHA1	0.831783	10.1626	2.88845	0.00463266	0.0438177	-2.38674
CNN2	-1.00216	8.43322	-2.88843	0.00463294	0.0438177	-2.3868
TBC1D16	-1.21671	2.64997	-2.88825	0.00463546	0.0438177	-2.38728
PTPRE	-1.3308	6.14221	-2.88796	0.00463943	0.0438216	-2.38804
TRIM38	-1.6975	5.92966	-2.88612	0.00466475	0.044027	-2.39286
TBC1D1	-1.62161	5.07563	-2.88545	0.00467403	0.0440592	-2.39462
RAP1A	-1.30796	5.51176	-2.88535	0.00467533	0.0440592	-2.39486
RARRES1	-1.25811	1.97948	-2.88379	0.00469697	0.0442292	-2.39895
SEC61A2	1.44281	3.63076	2.88191	0.00472309	0.0444412	-2.40386
IL24	1.32832	4.9167	2.88072	0.00473978	0.0445368	-2.40699
ABCG2	-1.21438	2.13584	-2.88067	0.0047405	0.0445368	-2.40712
RNF139	1.62587	7.34696	2.87925	0.00476034	0.0446825	-2.41082
DCAF8	1.13592	5.1726	2.87905	0.00476327	0.0446825	-2.41136
COMTD1	-1.42005	4.28483	-2.87843	0.004772	0.0447302	-2.41298
PSPC1	1.07758	6.64108	2.87812	0.00477625	0.044736	-2.41377
ASNA1	-1.25192	6.02598	-2.87529	0.0048163	0.0450768	-2.42116
ZNF254	1.49001	4.3682	2.87463	0.00482571	0.0451305	-2.42289
RLF	1.72104	6.07233	2.87175	0.00486695	0.0454815	-2.43042
TKT	-1.35816	6.36883	-2.87046	0.00488543	0.0456196	-2.43378
PSMA5	-1.09321	6.73325	-2.86972	0.00489615	0.0456845	-2.43572
ALDH16A1	-1.32424	4.58547	-2.86946	0.00489981	0.0456845	-2.43638
ADAP1	-1.20421	3.13577	-2.86854	0.00491314	0.0457429	-2.43878
SCO2	-0.771603	2.74449	-2.86852	0.00491352	0.0457429	-2.43885
CFAP20	1.28969	7.19613	2.86815	0.00491875	0.0457571	-2.43979
AKR1C3	-1.92773	3.70789	-2.86778	0.00492419	0.045773	-2.44077
NARF	1.20667	7.21385	2.86571	0.00495426	0.0460178	-2.44616
UTRN	1.68793	6.71965	2.86502	0.00496433	0.0460764	-2.44795
CSTB	-1.08793	6.9641	-2.8644	0.0049734	0.0461259	-2.44957
PRKAR1A	-1.30854	6.97622	-2.86387	0.00498115	0.0461629	-2.45095
ZDHHC18	-1.54221	5.32163	-2.86186	0.00501071	0.046375	-2.45618
MTMR12	1.77241	5.07068	2.86159	0.00501464	0.046375	-2.45687
TCEANC2	-1.48007	4.21913	-2.86155	0.00501535	0.046375	-2.457
GAR1	1.05545	3.22739	2.86057	0.00502977	0.0464734	-2.45954
PPP2R5A	-1.57114	6.04941	-2.85961	0.00504395	0.0465695	-2.46203
IFI44	-1.515	4.30428	-2.85882	0.00505574	0.0466433	-2.46409
ZNF264	1.37395	3.49912	2.85637	0.00509223	0.0469447	-2.47045
STX8	-1.18761	6.02244	-2.85471	0.00511713	0.0471213	-2.47476
EIF3D	1.55276	7.53648	2.85452	0.00511989	0.0471213	-2.47524
EPB41L5	1.27663	3.37454	2.85423	0.00512435	0.0471213	-2.47601
DYSF	1.34791	2.46066	2.85407	0.00512671	0.0471213	-2.47642
C4BPA	-1.07493	1.89638	-2.85273	0.00514697	0.0472722	-2.4799
IRF3	-1.19893	5.91133	-2.85163	0.00516351	0.0473887	-2.48274
PYGM	1.4696	2.84461	2.84946	0.0051965	0.0476559	-2.48837
NECAP1	1.00483	6.71592	2.84822	0.00521537	0.0477934	-2.49158
DCN	-2.17917	2.42348	-2.84676	0.00523772	0.0479623	-2.49535
BTF3L4	1.31862	5.6275	2.84563	0.0052551	0.0480857	-2.49828
TTC30B	1.18492	2.47222	2.84421	0.005277	0.0482503	-2.50196
SRP68	-1.09906	7.34048	-2.84318	0.00529303	0.0483272	-2.50464
LIG1	1.45646	6.02244	2.84316	0.00529328	0.0483272	-2.50468
FAH	-1.57306	3.7527	-2.84288	0.00529768	0.0483315	-2.50541
HMBOX1	1.51633	5.52173	2.84253	0.005303	0.0483442	-2.5063
FLVCR2	-1.45644	3.11554	-2.84218	0.00530847	0.0483582	-2.50721
MIEF2	-1.50728	4.00373	-2.84157	0.00531802	0.0484094	-2.5088
ITGA5	-1.9133	5.85787	-2.84105	0.00532606	0.0484467	-2.51013
ST3GAL6	-1.06425	2.25979	-2.84079	0.00533014	0.0484479	-2.51081
FUBP3	1.30405	5.87342	2.83959	0.00534885	0.0485821	-2.51391
KLRG1	1.46318	4.76014	2.83867	0.00536325	0.0486769	-2.51628
PRKCQ	1.22966	7.09753	2.83804	0.00537319	0.0487312	-2.51792
PAICS	-1.5908	4.53871	-2.83508	0.0054198	0.0491177	-2.52555
FASLG	-1.5376	3.1954	-2.83415	0.00543456	0.0492152	-2.52795
LMO2	-1.3043	2.35814	-2.83297	0.00545329	0.0493484	-2.53099
GRWD1	1.64737	5.94136	2.83243	0.00546201	0.0493797	-2.5324
CYP4F22	-0.987544	2.24644	-2.83225	0.00546477	0.0493797	-2.53284
APOL4	-1.35432	2.33222	-2.83056	0.0054919	0.0495884	-2.53722
RNF2	1.53899	4.50794	2.82963	0.0055068	0.0496864	-2.53961

## Sheet: Supplementary Data 6
Genes differentially expressed between lung and LDLN for CD8 EM
logFC	AveExpr	t	P.Value	adj.P.Val	B
CEBPD	-4.81358	5.17973	-5.52847	2.06909e-07	0.00115794	6.7066
ZNF460	3.97374	4.21375	5.49887	2.36304e-07	0.00115794	6.58705
HSPB1	-3.98245	6.95325	-5.45455	2.88097e-07	0.00115794	6.40874
MAP9	3.07985	3.7425	5.33711	4.85102e-07	0.00115794	5.94008
ZNF669	3.94324	3.37187	5.3264	5.08548e-07	0.00115794	5.89764
SPIRE2	-4.11892	3.72967	-5.3025	5.64939e-07	0.00115794	5.80309
PACRGL	-2.71027	2.72835	-5.26362	6.70005e-07	0.0011771	5.64977
HSPA6	-6.65126	10.4115	-5.16616	1.02424e-06	0.00154857	5.2684
MARCO	-5.78509	5.16043	-5.12298	1.23438e-06	0.00154857	5.10079
PTMS	-2.22118	2.88178	-5.11836	1.2592e-06	0.00154857	5.08291
APOE	-6.73681	5.95729	-5.0918	1.41169e-06	0.00156241	4.98027
NUPR1	-4.4957	3.49991	-5.07389	1.52455e-06	0.00156241	4.91122
SFTPB	-6.74186	4.11932	-4.98651	2.21347e-06	0.00209395	4.5766
GZMB	-4.70459	5.85293	-4.90576	3.11386e-06	0.00258917	4.27051
CYP27A1	-5.11785	3.78971	-4.90241	3.15804e-06	0.00258917	4.25788
DEPDC1	-1.53182	1.79772	-4.87546	3.53631e-06	0.0027181	4.15646
EPCAM	-2.6409	2.0236	-4.73228	6.41045e-06	0.0046374	3.62365
PGLYRP2	-1.92475	2.228	-4.70005	7.31828e-06	0.00500001	3.50512
ADM	-4.26138	5.11002	-4.67512	8.10489e-06	0.00524599	3.41378
SOX13	-1.91555	2.00635	-4.61931	1.01732e-05	0.00625551	3.21052
C1QA	-5.40943	5.66957	-4.54592	1.36826e-05	0.00801281	2.94568
MYO10	-1.6609	1.93233	-4.53238	1.44469e-05	0.00807584	2.89713
GPX3	-4.86874	3.86333	-4.50303	1.62482e-05	0.00868785	2.79221
TYROBP	-3.97088	4.62845	-4.44771	2.02503e-05	0.0103766	2.5957
GPNMB	-5.04413	4.5285	-4.40819	2.36746e-05	0.011554	2.45636
SERPING1	-4.73315	3.91391	-4.40025	2.44271e-05	0.011554	2.42846
CTSB	-3.02334	9.37096	-4.38749	2.56843e-05	0.0116987	2.38372
DOK2	-1.81643	8.57683	-4.36121	2.84741e-05	0.0125062	2.29182
YWHAH	-2.22762	7.59619	-4.33901	3.10558e-05	0.0131698	2.2145
SLC11A1	-4.38718	4.1813	-4.29947	3.6223e-05	0.0147033	2.07744
IGFBP2	-2.74195	2.34194	-4.28491	3.83259e-05	0.0147033	2.02721
CTSL	-4.02552	5.71259	-4.28381	3.84896e-05	0.0147033	2.02342
SERPINH1	-4.12763	5.28835	-4.27741	3.94543e-05	0.0147033	2.00138
ALDH2	-4.29215	4.14981	-4.26089	4.20546e-05	0.0152114	1.94459
SMAD9	-1.12143	1.77878	-4.22787	4.77538e-05	0.0167793	1.83154
HS3ST3A1	0.84289	1.85779	4.21148	5.0851e-05	0.0170296	1.77567
CCL20	-3.66895	4.7494	-4.20952	5.12355e-05	0.0170296	1.76897
C1QC	-4.1631	4.51421	-4.20002	5.31307e-05	0.0171948	1.73669
GALNT3	-2.63162	3.02559	-4.18071	5.71959e-05	0.0179271	1.67116
DNAJB1	-2.82659	13.3211	-4.17481	5.84966e-05	0.0179271	1.65118
APOC1	-2.79523	2.89661	-4.16917	5.97667e-05	0.0179271	1.6321
IFITM3	-2.72506	5.60863	-4.15862	6.22122e-05	0.0181807	1.59648
IKBKAP	3.51557	5.25321	4.14852	6.46428e-05	0.0181807	1.56244
C1QB	-5.10764	5.96216	-4.13933	6.6935e-05	0.0181807	1.5315
SARDH	-2.99974	3.61453	-4.13354	6.84174e-05	0.0181807	1.51205
TRBV7-4	1.55192	2.70895	4.12741	7.0023e-05	0.0181807	1.49145
FCER1G	-3.89441	5.12355	-4.12403	7.09219e-05	0.0181807	1.48013
DEDD2	-2.44482	8.59262	-4.12389	7.09606e-05	0.0181807	1.47965
GNL3	3.14946	7.22043	4.11115	7.44569e-05	0.0186872	1.43695
LYZ	-3.67393	4.14124	-4.03998	9.72249e-05	0.0239134	1.20032
ZNF845	3.32672	3.90394	4.03405	9.93998e-05	0.023969	1.18071
TSC22D1	-3.02861	5.52495	-4.02771	0.000101774	0.0240695	1.1598
ITGAE	-2.67367	6.3176	-4.0124	0.000107731	0.0248418	1.1094
FABP4	-4.16282	3.53032	-4.00905	0.000109079	0.0248418	1.09838
LGALS3	-2.86647	5.99729	-4.00348	0.000111356	0.0248991	1.08008
STXBP2	-1.85441	5.63433	-3.99558	0.00011466	0.0251801	1.05419
CLDN4	-3.0655	2.25039	-3.98569	0.000118931	0.02566	1.0218
SCIN	-1.4362	1.8218	-3.97806	0.000122331	0.0257956	0.99685
ITGAM	-3.31823	3.34619	-3.97492	0.000123755	0.0257956	0.986602
GZMH	-4.24697	4.60079	-3.95556	0.000132899	0.0272398	0.923514
COPZ1	-2.15462	6.38525	-3.94416	0.000138584	0.0275654	0.88645
CTSD	-3.06778	6.3549	-3.9434	0.00013897	0.0275654	0.883989
GLUL	-2.66802	8.8078	-3.93903	0.000141213	0.0275656	0.869829
PARK2	2.05525	2.79154	3.93197	0.000144914	0.0278461	0.846945
CLDN3	-1.38615	1.79272	-3.9212	0.000150739	0.0285198	0.812094
FAM107A	-1.51792	1.78151	-3.9161	0.000153575	0.0286162	0.795612
CSF1	-4.3001	5.50546	-3.91153	0.000156159	0.0286633	0.780863
LEAP2	-1.24983	2.13413	-3.89437	0.000166232	0.0300635	0.72561
FCGR3A	-4.21619	5.19935	-3.88958	0.000169156	0.030149	0.710199
STYK1	-1.99181	2.11639	-3.88471	0.000172179	0.0302494	0.694548
OSBPL7	-3.16472	5.00404	-3.85001	0.000195232	0.0338163	0.583573
ACP5	-3.08499	4.78677	-3.83987	0.000202509	0.0339671	0.551266
HMOX1	-4.17175	5.05115	-3.83987	0.000202509	0.0339671	0.551266
PRF1	-3.18187	6.88207	-3.83561	0.000205641	0.0339671	0.537718
MAPK8	2.59228	4.23224	3.83358	0.00020715	0.0339671	0.531266
SDCBP2	-1.80778	2.44502	-3.79463	0.000238226	0.0385488	0.40796
VWA3A	-1.31957	1.78242	-3.78402	0.000247425	0.0392041	0.374559
GFI1	-3.22992	5.45238	-3.77685	0.000253839	0.0392041	0.352
RHOC	-2.10854	3.95659	-3.77485	0.000255656	0.0392041	0.345714
ZNF107	2.52924	4.8005	3.77043	0.000259715	0.0392041	0.33183
ORM2	-0.757401	1.7474	-3.76962	0.000260465	0.0392041	0.329289
FAM64A	-1.40588	1.88037	-3.76861	0.000261403	0.0392041	0.326121
C5AR1	-3.24219	3.64077	-3.75508	0.000274284	0.0406403	0.283741
ESPL1	2.20618	2.23354	3.75104	0.000278245	0.0407363	0.271113
PLD3	-2.48855	7.1237	-3.74491	0.00028436	0.0411419	0.251964
ANKRD12	1.60582	7.72282	3.74041	0.00028893	0.0413169	0.237925
CASP10	-2.58633	4.14235	-3.73177	0.000297896	0.041673	0.211016
ECH1	-1.13983	7.47678	-3.72839	0.000301478	0.041673	0.200492
INTS2	2.77205	3.96795	3.72798	0.000301918	0.041673	0.199209
HSPA8	-2.14568	13.0958	-3.72513	0.000304974	0.041673	0.190342
DIABLO	2.22627	3.74442	3.70824	0.000323693	0.0437241	0.137918
TRAV26-1	-1.73805	3.14626	-3.70527	0.000327095	0.0437241	0.128717
ANKAR	2.42351	3.50005	3.69588	0.000338076	0.0445187	0.099668
DUSP4	-3.45616	5.72306	-3.69142	0.000343405	0.0445187	0.0859129
FCGBP	1.9639	2.62656	3.69101	0.000343899	0.0445187	0.0846469
GLIPR2	-2.47045	6.47581	-3.68336	0.000353258	0.0452538	0.0610342
LGALS1	-2.41258	6.02954	-3.66419	0.000377767	0.0478946	0.00206296
CKAP4	2.57082	4.15941	3.66065	0.000382458	0.0479946	-0.00878356
TREM2	-2.77883	2.78962	-3.65616	0.000388499	0.0482603	-0.0225564
EMP2	-2.30845	2.28307	-3.65132	0.000395111	0.0485908	-0.0373844
CD34	-1.80766	1.88109	-3.64112	0.000409395	0.0496154	-0.0685828
GPR56	-3.34455	3.43761	-3.63964	0.000411512	0.0496154	-0.0731126
SRSF5	1.3427	10.1177	3.63263	0.000421644	0.0496878	-0.094476
RABAC1	-1.55582	7.06959	-3.63145	0.000423384	0.0496878	-0.0980912
SLC25A45	2.28398	5.77465	3.62949	0.000426277	0.0496878	-0.104072
NDUFB8	1.54449	4.02332	3.62814	0.000428273	0.0496878	-0.108174

## Sheet: Supplementary Data 7
GO for genes differentially expressed by tissue for all CD4 memory subsets
Analysis Type:	PANTHER Overrepresentation Test (Released 20190606)
Annotation Version and Release Date:	GO Ontology database Released 2019-02-02
Analyzed List:	Client Text Box Input (Homo sapiens)
Reference List:	Homo sapiens (all genes in database)
Test Type:	FISHER
Correction:	FDR
GO biological process complete	Homo sapiens - REFLIST (20996)	Client Text Box Input (80)	Client Text Box Input (expected)	Client Text Box Input (over/under)	Client Text Box Input (fold Enrichment)	Client Text Box Input (raw P-value)	Client Text Box Input (FDR)
immune response (GO:0006955)	1827	44	6.96	+	6.32	9.88e-26	1.56e-21
immune system process (GO:0002376)	2740	50	10.44	+	4.79	1.24e-24	9.77e-21
immune effector process (GO:0002252)	1072	33	4.08	+	8.08	1.04e-21	5.46e-18
leukocyte mediated immunity (GO:0002443)	760	28	2.9	+	9.67	3.13e-20	1.24e-16
regulated exocytosis (GO:0045055)	694	27	2.64	+	10.21	4.55e-20	1.44e-16
neutrophil activation (GO:0042119)	496	24	1.89	+	12.7	6.89e-20	1.82e-16
myeloid leukocyte activation (GO:0002274)	573	25	2.18	+	11.45	1.08e-19	1.9e-16
granulocyte activation (GO:0036230)	501	24	1.91	+	12.57	8.61e-20	1.94e-16
leukocyte degranulation (GO:0043299)	505	24	1.92	+	12.47	1.03e-19	2.03e-16
neutrophil degranulation (GO:0043312)	483	23	1.84	+	12.5	6.56e-19	1.04e-15
neutrophil activation involved in immune response (GO:0002283)	487	23	1.86	+	12.39	7.82e-19	1.12e-15
exocytosis (GO:0006887)	782	27	2.98	+	9.06	8.63e-19	1.14e-15
cell activation (GO:0001775)	1048	30	3.99	+	7.51	9.39e-19	1.14e-15
neutrophil mediated immunity (GO:0002446)	494	23	1.88	+	12.22	1.06e-18	1.19e-15
myeloid leukocyte mediated immunity (GO:0002444)	515	23	1.96	+	11.72	2.55e-18	2.37e-15
secretion by cell (GO:0032940)	989	29	3.77	+	7.7	2.27e-18	2.4e-15
leukocyte activation (GO:0045321)	902	28	3.44	+	8.15	2.46e-18	2.43e-15
myeloid cell activation involved in immune response (GO:0002275)	518	23	1.97	+	11.65	2.88e-18	2.53e-15
leukocyte activation involved in immune response (GO:0002366)	614	24	2.34	+	10.26	7.58e-18	6.31e-15
cell activation involved in immune response (GO:0002263)	618	24	2.35	+	10.19	8.74e-18	6.91e-15
secretion (GO:0046903)	1103	29	4.2	+	6.9	3.89e-17	2.93e-14
vesicle-mediated transport (GO:0016192)	1917	36	7.3	+	4.93	5.86e-17	4.21e-14
response to stimulus (GO:0050896)	8349	68	31.81	+	2.14	1.05e-16	7.22e-14
response to stress (GO:0006950)	3484	46	13.27	+	3.47	1.7e-16	1.12e-13
regulation of immune system process (GO:0002682)	1629	33	6.21	+	5.32	2.39e-16	1.51e-13
response to chemical (GO:0042221)	4391	50	16.73	+	2.99	1.14e-15	6.92e-13
response to organic substance (GO:0010033)	2922	41	11.13	+	3.68	3.29e-15	1.93e-12
defense response (GO:0006952)	1320	29	5.03	+	5.77	3.9e-15	2.2e-12
positive regulation of immune system process (GO:0002684)	1130	26	4.31	+	6.04	5.55e-14	3.03e-11
regulation of immune response (GO:0050776)	1123	25	4.28	+	5.84	3.98e-13	2.1e-10
response to cytokine (GO:0034097)	1078	24	4.11	+	5.84	1.33e-12	6.78e-10
cytokine-mediated signaling pathway (GO:0019221)	661	19	2.52	+	7.54	6.64e-12	3.28e-09
localization (GO:0051179)	5662	51	21.57	+	2.36	7.54e-12	3.61e-09
response to external stimulus (GO:0009605)	2076	31	7.91	+	3.92	8.54e-12	3.97e-09
positive regulation of response to stimulus (GO:0048584)	2399	33	9.14	+	3.61	1.21e-11	5.46e-09
cellular response to cytokine stimulus (GO:0071345)	990	22	3.77	+	5.83	1.48e-11	6.51e-09
cell surface receptor signaling pathway (GO:0007166)	2441	33	9.3	+	3.55	1.93e-11	8.23e-09
regulation of response to stimulus (GO:0048583)	4388	44	16.72	+	2.63	2.69e-11	1.12e-08
cellular response to chemical stimulus (GO:0070887)	2825	35	10.76	+	3.25	3.95e-11	1.6e-08
regulation of response to stress (GO:0080134)	1456	25	5.55	+	4.51	1.02e-10	4.02e-08
leukocyte migration (GO:0050900)	369	14	1.41	+	9.96	1.72e-10	6.64e-08
positive regulation of biological process (GO:0048518)	6102	51	23.25	+	2.19	1.82e-10	6.84e-08
cellular response to stimulus (GO:0051716)	6559	53	24.99	+	2.12	2e-10	7.2e-08
activation of immune response (GO:0002253)	619	17	2.36	+	7.21	2e-10	7.35e-08
transport (GO:0006810)	4472	43	17.04	+	2.52	2.29e-10	8.04e-08
positive regulation of immune response (GO:0050778)	843	19	3.21	+	5.92	3.79e-10	1.3e-07
signal transduction (GO:0007165)	4960	45	18.9	+	2.38	4.19e-10	1.41e-07
innate immune response (GO:0045087)	752	18	2.87	+	6.28	4.68e-10	1.54e-07
cell communication (GO:0007154)	5401	47	20.58	+	2.28	5.2e-10	1.68e-07
inflammatory response (GO:0006954)	485	15	1.85	+	8.12	5.55e-10	1.72e-07
establishment of localization (GO:0051234)	4593	43	17.5	+	2.46	5.52e-10	1.75e-07
cellular response to organic substance (GO:0071310)	2306	30	8.79	+	3.41	6.14e-10	1.87e-07
signaling (GO:0023052)	5293	46	20.17	+	2.28	1.03e-09	3.08e-07
cellular process (GO:0009987)	14425	77	54.96	+	1.4	1.3e-09	3.81e-07
granulocyte chemotaxis (GO:0071621)	89	8	0.34	+	23.59	3.31e-09	9.53e-07
negative regulation of cellular process (GO:0048523)	4648	42	17.71	+	2.37	4.99e-09	1.41e-06
leukocyte chemotaxis (GO:0030595)	141	9	0.54	+	16.75	5.55e-09	1.54e-06
granulocyte migration (GO:0097530)	99	8	0.38	+	21.21	7.25e-09	1.98e-06
regulation of molecular function (GO:0065009)	3257	34	12.41	+	2.74	8.24e-09	2.21e-06
cell chemotaxis (GO:0060326)	205	10	0.78	+	12.8	8.75e-09	2.31e-06
regulation of multicellular organismal process (GO:0051239)	3091	33	11.78	+	2.8	8.93e-09	2.32e-06
regulation of cell death (GO:0010941)	1677	24	6.39	+	3.76	9.59e-09	2.45e-06
negative regulation of biological process (GO:0048519)	5221	44	19.89	+	2.21	1.19e-08	2.98e-06
regulation of catalytic activity (GO:0050790)	2309	28	8.8	+	3.18	1.37e-08	3.39e-06
chemotaxis (GO:0006935)	539	14	2.05	+	6.82	1.91e-08	4.66e-06
taxis (GO:0042330)	542	14	2.07	+	6.78	2.05e-08	4.91e-06
regulation of response to external stimulus (GO:0032101)	761	16	2.9	+	5.52	2.97e-08	7.01e-06
regulation of biological quality (GO:0065008)	4007	37	15.27	+	2.42	3.39e-08	7.9e-06
myeloid leukocyte migration (GO:0097529)	124	8	0.47	+	16.93	3.8e-08	8.7e-06
regulation of apoptotic process (GO:0042981)	1534	22	5.84	+	3.76	4.57e-08	1.03e-05
neutrophil chemotaxis (GO:0030593)	82	7	0.31	+	22.4	4.66e-08	1.04e-05
regulation of programmed cell death (GO:0043067)	1553	22	5.92	+	3.72	5.67e-08	1.25e-05
positive regulation of cellular process (GO:0048522)	5342	43	20.35	+	2.11	8.9e-08	1.93e-05
neutrophil migration (GO:1990266)	91	7	0.35	+	20.19	9.11e-08	1.95e-05
regulation of protein metabolic process (GO:0051246)	2747	29	10.47	+	2.77	1.43e-07	2.98e-05
regulation of cellular protein metabolic process (GO:0032268)	2576	28	9.82	+	2.85	1.42e-07	2.99e-05
chaperone-mediated protein folding (GO:0061077)	58	6	0.22	+	27.15	1.56e-07	3.19e-05
immune response-activating signal transduction (GO:0002757)	550	13	2.1	+	6.2	1.88e-07	3.82e-05
response to unfolded protein (GO:0006986)	159	8	0.61	+	13.21	2.34e-07	4.69e-05
locomotion (GO:0040011)	1279	19	4.87	+	3.9	2.77e-07	5.4e-05
chaperone cofactor-dependent protein refolding (GO:0051085)	32	5	0.12	+	41.01	2.75e-07	5.44e-05
response to bacterium (GO:0009617)	681	14	2.59	+	5.4	3.18e-07	6.14e-05
negative regulation of catalytic activity (GO:0043086)	793	15	3.02	+	4.96	3.24e-07	6.18e-05
immune response-regulating signaling pathway (GO:0002764)	587	13	2.24	+	5.81	3.89e-07	7.32e-05
regulation of developmental process (GO:0050793)	2551	27	9.72	+	2.78	4.45e-07	8.28e-05
cell migration (GO:0016477)	935	16	3.56	+	4.49	4.64e-07	8.53e-05
'de novo' posttranslational protein folding (GO:0051084)	38	5	0.14	+	34.53	5.97e-07	0.000108
response to other organism (GO:0051707)	957	16	3.65	+	4.39	6.29e-07	0.000112
response to topologically incorrect protein (GO:0035966)	182	8	0.69	+	11.54	6.27e-07	0.000113
response to external biotic stimulus (GO:0043207)	959	16	3.65	+	4.38	6.46e-07	0.000114
regulation of blood coagulation (GO:0030193)	77	6	0.29	+	20.45	7.39e-07	0.000129
regulation of hemostasis (GO:1900046)	78	6	0.3	+	20.19	7.94e-07	0.000136
regulation of cell activation (GO:0050865)	629	13	2.4	+	5.42	8.33e-07	0.000142
response to oxygen-containing compound (GO:1901700)	1521	20	5.8	+	3.45	8.51e-07	0.000143
regulation of defense response (GO:0031347)	744	14	2.83	+	4.94	8.98e-07	0.000146
regulation of cellular process (GO:0050794)	10904	63	41.55	+	1.52	8.94e-07	0.000147
response to biotic stimulus (GO:0009607)	985	16	3.75	+	4.26	9.15e-07	0.000148
negative regulation of nitrogen compound metabolic process (GO:0051172)	2304	25	8.78	+	2.85	8.93e-07	0.000149
'de novo' protein folding (GO:0006458)	42	5	0.16	+	31.24	9.4e-07	0.00015
regulation of coagulation (GO:0050818)	81	6	0.31	+	19.44	9.77e-07	0.000155
negative regulation of cellular metabolic process (GO:0031324)	2508	26	9.56	+	2.72	1.18e-06	0.000183
immune response-activating cell surface receptor signaling pathway (GO:0002429)	445	11	1.7	+	6.49	1.18e-06	0.000185
regulation of hydrolase activity (GO:0051336)	1277	18	4.87	+	3.7	1.29e-06	0.000197
regulation of viral process (GO:0050792)	202	8	0.77	+	10.39	1.33e-06	0.000203
receptor-mediated endocytosis (GO:0006898)	280	9	1.07	+	8.44	1.5e-06	0.000226
regulation of viral life cycle (GO:1903900)	144	7	0.55	+	12.76	1.73e-06	0.000258
negative regulation of blood coagulation (GO:0030195)	49	5	0.19	+	26.78	1.9e-06	0.000281
cell motility (GO:0048870)	1045	16	3.98	+	4.02	1.96e-06	0.000281
localization of cell (GO:0051674)	1045	16	3.98	+	4.02	1.96e-06	0.000284
biological regulation (GO:0065007)	12307	67	46.89	+	1.43	1.95e-06	0.000285
negative regulation of hemostasis (GO:1900047)	50	5	0.19	+	26.24	2.08e-06	0.000297
positive regulation of molecular function (GO:0044093)	1769	21	6.74	+	3.12	2.17e-06	0.000304
regulation of cell population proliferation (GO:0042127)	1616	20	6.16	+	3.25	2.16e-06	0.000304
negative regulation of macromolecule metabolic process (GO:0010605)	2599	26	9.9	+	2.63	2.31e-06	0.00032
immune response-regulating cell surface receptor signaling pathway (GO:0002768)	480	11	1.83	+	6.01	2.41e-06	0.000332
negative regulation of coagulation (GO:0050819)	52	5	0.2	+	25.24	2.49e-06	0.00034
regulation of protein modification process (GO:0031399)	1810	21	6.9	+	3.04	3.11e-06	0.000421
negative regulation of protein metabolic process (GO:0051248)	1089	16	4.15	+	3.86	3.3e-06	0.000443
regulation of symbiosis, encompassing mutualism through parasitism (GO:0043903)	231	8	0.88	+	9.09	3.49e-06	0.000464
receptor metabolic process (GO:0043112)	103	6	0.39	+	15.29	3.67e-06	0.000483
negative regulation of metabolic process (GO:0009892)	2846	27	10.84	+	2.49	3.76e-06	0.000491
phagocytosis (GO:0006909)	319	9	1.22	+	7.4	4.22e-06	0.000547
fat cell differentiation (GO:0045444)	107	6	0.41	+	14.72	4.52e-06	0.000572
myeloid leukocyte differentiation (GO:0002573)	107	6	0.41	+	14.72	4.52e-06	0.000577
regulation of multicellular organismal development (GO:2000026)	2014	22	7.67	+	2.87	4.5e-06	0.000579
negative regulation of cell death (GO:0060548)	992	15	3.78	+	3.97	5e-06	0.000627
positive regulation of catalytic activity (GO:0043085)	1419	18	5.41	+	3.33	5.58e-06	0.000679
receptor internalization (GO:0031623)	62	5	0.24	+	21.17	5.58e-06	0.000684
positive regulation of multicellular organismal process (GO:0051240)	1720	20	6.55	+	3.05	5.51e-06	0.000686
regulation of vesicle-mediated transport (GO:0060627)	525	11	2	+	5.5	5.58e-06	0.000689
negative regulation of apoptotic process (GO:0043066)	890	14	3.39	+	4.13	6.96e-06	0.00084
regulation of biological process (GO:0050789)	11621	64	44.28	+	1.45	7.21e-06	0.000858
negative regulation of cellular protein metabolic process (GO:0032269)	1023	15	3.9	+	3.85	7.2e-06	0.000863
regulation of phosphate metabolic process (GO:0019220)	1755	20	6.69	+	2.99	7.43e-06	0.000877
regulation of phosphorus metabolic process (GO:0051174)	1757	20	6.69	+	2.99	7.55e-06	0.000885
response to interferon-gamma (GO:0034341)	182	7	0.69	+	10.09	7.63e-06	0.000887
negative regulation of immune system process (GO:0002683)	440	10	1.68	+	5.96	7.72e-06	0.000892
regulation of innate immune response (GO:0045088)	442	10	1.68	+	5.94	8.03e-06	0.000913
humoral immune response (GO:0006959)	346	9	1.32	+	6.83	7.99e-06	0.000915
negative regulation of programmed cell death (GO:0043069)	907	14	3.46	+	4.05	8.6e-06	0.000971
negative regulation of multicellular organismal process (GO:0051241)	1180	16	4.5	+	3.56	9.02e-06	0.00101
negative regulation of wound healing (GO:0061045)	70	5	0.27	+	18.75	9.73e-06	0.00108
negative regulation of cell activation (GO:0050866)	189	7	0.72	+	9.72	9.67e-06	0.00108
regulation of viral entry into host cell (GO:0046596)	32	4	0.12	+	32.81	1.03e-05	0.00114
negative regulation of hydrolase activity (GO:0051346)	456	10	1.74	+	5.76	1.05e-05	0.00114
response to wounding (GO:0009611)	563	11	2.15	+	5.13	1.06e-05	0.00115
positive regulation of leukocyte migration (GO:0002687)	126	6	0.48	+	12.5	1.11e-05	0.00119
regulation of immune effector process (GO:0002697)	463	10	1.76	+	5.67	1.19e-05	0.00127
regulation of wound healing (GO:0061041)	130	6	0.5	+	12.11	1.31e-05	0.00138
movement of cell or subcellular component (GO:0006928)	1511	18	5.76	+	3.13	1.31e-05	0.00139
regulation of endocytosis (GO:0030100)	202	7	0.77	+	9.09	1.47e-05	0.00152
positive regulation of protein metabolic process (GO:0051247)	1679	19	6.4	+	2.97	1.47e-05	0.00153
synapse pruning (GO:0098883)	10	3	0.04	+	78.73	1.47e-05	0.00153
regulation of localization (GO:0032879)	2702	25	10.3	+	2.43	1.54e-05	0.00158
regulation of angiogenesis (GO:0045765)	288	8	1.1	+	7.29	1.66e-05	0.0017
regulation of leukocyte activation (GO:0002694)	592	11	2.26	+	4.88	1.68e-05	0.0017
positive regulation of ERK1 and ERK2 cascade (GO:0070374)	209	7	0.8	+	8.79	1.82e-05	0.00183
regulation of proteolysis (GO:0030162)	720	12	2.74	+	4.37	1.95e-05	0.00195
negative regulation of response to wounding (GO:1903035)	83	5	0.32	+	15.81	2.13e-05	0.00211
regulation of protein phosphorylation (GO:0001932)	1419	17	5.41	+	3.14	2.23e-05	0.0022
positive regulation of protein phosphorylation (GO:0001934)	995	14	3.79	+	3.69	2.39e-05	0.00235
positive regulation of response to external stimulus (GO:0032103)	304	8	1.16	+	6.91	2.42e-05	0.00237
negative regulation of molecular function (GO:0044092)	1137	15	4.33	+	3.46	2.47e-05	0.00239
blood vessel morphogenesis (GO:0048514)	404	9	1.54	+	5.85	2.65e-05	0.00256
response to lipopolysaccharide (GO:0032496)	313	8	1.19	+	6.71	2.97e-05	0.0028
regulation of phagocytosis (GO:0050764)	89	5	0.34	+	14.74	2.93e-05	0.0028
regulation of primary metabolic process (GO:0080090)	6009	41	22.9	+	1.79	2.96e-05	0.00281
protein folding (GO:0006457)	226	7	0.86	+	8.13	2.95e-05	0.00281
regulation of endopeptidase activity (GO:0052548)	412	9	1.57	+	5.73	3.08e-05	0.00288
regulation of vasculature development (GO:1901342)	318	8	1.21	+	6.6	3.31e-05	0.00308
homeostatic process (GO:0042592)	1629	18	6.21	+	2.9	3.55e-05	0.00328
regulation of response to wounding (GO:1903034)	157	6	0.6	+	10.03	3.66e-05	0.00336
regulation of cell differentiation (GO:0045595)	1795	19	6.84	+	2.78	3.69e-05	0.00337
positive regulation of signaling (GO:0023056)	1799	19	6.85	+	2.77	3.8e-05	0.00345
regulation of sterol transport (GO:0032371)	46	4	0.18	+	22.82	3.88e-05	0.00347
leukocyte differentiation (GO:0002521)	325	8	1.24	+	6.46	3.85e-05	0.00348
regulation of cholesterol transport (GO:0032374)	46	4	0.18	+	22.82	3.88e-05	0.00349
response to molecule of bacterial origin (GO:0002237)	327	8	1.25	+	6.42	4.02e-05	0.00357
positive regulation of MAPK cascade (GO:0043410)	536	10	2.04	+	4.9	4.06e-05	0.00359
positive regulation of phosphorylation (GO:0042327)	1046	14	3.99	+	3.51	4.1e-05	0.0036
regulation of inflammatory response (GO:0050727)	329	8	1.25	+	6.38	4.19e-05	0.00366
multi-organism process (GO:0051704)	2508	23	9.56	+	2.41	4.41e-05	0.00383
import into cell (GO:0098657)	660	11	2.51	+	4.37	4.47e-05	0.00386
endocytosis (GO:0006897)	545	10	2.08	+	4.82	4.66e-05	0.00398
positive regulation of developmental process (GO:0051094)	1351	16	5.15	+	3.11	4.65e-05	0.004
positive regulation of endocytosis (GO:0045807)	99	5	0.38	+	13.26	4.76e-05	0.00403
cell differentiation (GO:0030154)	3642	29	13.88	+	2.09	4.74e-05	0.00403
regulation of peptidase activity (GO:0052547)	438	9	1.67	+	5.39	4.9e-05	0.00412
positive regulation of protein modification process (GO:0031401)	1211	15	4.61	+	3.25	5.06e-05	0.00423
negative regulation of endopeptidase activity (GO:0010951)	248	7	0.94	+	7.41	5.24e-05	0.00436
regulation of metabolic process (GO:0019222)	6662	43	25.38	+	1.69	5.45e-05	0.00451
regulation of cellular metabolic process (GO:0031323)	6205	41	23.64	+	1.73	6.31e-05	0.00517
positive regulation of cell death (GO:0010942)	686	11	2.61	+	4.21	6.29e-05	0.00518
negative regulation of peptidase activity (GO:0010466)	257	7	0.98	+	7.15	6.51e-05	0.00531
cellular response to low-density lipoprotein particle stimulus (GO:0071404)	18	3	0.07	+	43.74	6.67e-05	0.00541
lymphocyte mediated immunity (GO:0002449)	259	7	0.99	+	7.09	6.83e-05	0.00551
positive regulation of cell differentiation (GO:0045597)	957	13	3.65	+	3.57	6.89e-05	0.00553
response to temperature stimulus (GO:0009266)	177	6	0.67	+	8.9	6.96e-05	0.00556
regulation of supramolecular fiber organization (GO:1902903)	355	8	1.35	+	5.91	7.06e-05	0.00561
regulation of phosphorylation (GO:0042325)	1565	17	5.96	+	2.85	7.54e-05	0.00596
positive regulation of phosphate metabolic process (GO:0045937)	1114	14	4.24	+	3.3	8.02e-05	0.00625
positive regulation of binding (GO:0051099)	182	6	0.69	+	8.65	8.08e-05	0.00627
positive regulation of phosphorus metabolic process (GO:0010562)	1114	14	4.24	+	3.3	8.02e-05	0.00628
positive regulation of cellular protein metabolic process (GO:0032270)	1575	17	6	+	2.83	8.15e-05	0.00629
regulation of nitrogen compound metabolic process (GO:0051171)	5830	39	22.21	+	1.76	8e-05	0.0063
positive regulation of blood vessel diameter (GO:0097755)	57	4	0.22	+	18.42	8.52e-05	0.00654
adaptive immune response based on somatic recombination of immune receptors built from immunoglobulin superfamily domains (GO:0002460)	270	7	1.03	+	6.8	8.8e-05	0.00672
cellular developmental process (GO:0048869)	3734	29	14.23	+	2.04	9.33e-05	0.00709
regulation of complement activation (GO:0030449)	115	5	0.44	+	11.41	9.41e-05	0.00712
regulation of leukocyte migration (GO:0002685)	188	6	0.72	+	8.38	9.61e-05	0.00724
membrane organization (GO:0061024)	852	12	3.25	+	3.7	9.66e-05	0.00724
hematopoietic or lymphoid organ development (GO:0048534)	601	10	2.29	+	4.37	0.000103	0.00771
blood vessel development (GO:0001568)	486	9	1.85	+	4.86	0.000107	0.00794
regulation of body fluid levels (GO:0050878)	489	9	1.86	+	4.83	0.000112	0.00827
positive regulation of intracellular signal transduction (GO:1902533)	1006	13	3.83	+	3.39	0.000113	0.00833
fibrinolysis (GO:0042730)	22	3	0.08	+	35.79	0.000114	0.00835
multicellular organismal process (GO:0032501)	6886	43	26.24	+	1.64	0.000117	0.00851
positive regulation of cell communication (GO:0010647)	1791	18	6.82	+	2.64	0.00012	0.00869
regulation of MAPK cascade (GO:0043408)	742	11	2.83	+	3.89	0.000125	0.00897
blood circulation (GO:0008015)	386	8	1.47	+	5.44	0.000125	0.00899
positive regulation of metabolic process (GO:0009893)	3568	28	13.59	+	2.06	0.000129	0.00922
positive regulation of phagocytosis (GO:0050766)	64	4	0.24	+	16.4	0.00013	0.00924
positive regulation of signal transduction (GO:0009967)	1637	17	6.24	+	2.73	0.00013	0.00927
regulation of ERK1 and ERK2 cascade (GO:0070372)	289	7	1.1	+	6.36	0.000133	0.00938
positive regulation of supramolecular fiber organization (GO:1902905)	202	6	0.77	+	7.8	0.000141	0.00985
immunoglobulin mediated immune response (GO:0016064)	202	6	0.77	+	7.8	0.000141	0.00989
circulatory system process (GO:0003013)	394	8	1.5	+	5.33	0.000143	0.00996
positive regulation of neutrophil chemotaxis (GO:0090023)	24	3	0.09	+	32.81	0.000144	0.01
B cell mediated immunity (GO:0019724)	204	6	0.78	+	7.72	0.000148	0.0102
vasculature development (GO:0001944)	509	9	1.94	+	4.64	0.00015	0.0103
positive regulation of cellular metabolic process (GO:0031325)	3270	26	12.46	+	2.09	0.000153	0.0104
positive regulation of apoptotic process (GO:0043065)	631	10	2.4	+	4.16	0.000153	0.0105
regulation of anatomical structure size (GO:0090066)	512	9	1.95	+	4.61	0.000157	0.0107
positive regulation of programmed cell death (GO:0043068)	635	10	2.42	+	4.13	0.000161	0.0109
immune system development (GO:0002520)	636	10	2.42	+	4.13	0.000163	0.0109
positive regulation of cellular component organization (GO:0051130)	1192	14	4.54	+	3.08	0.000162	0.0109
cardiovascular system development (GO:0072358)	519	9	1.98	+	4.55	0.000174	0.0116
regulation of multi-organism process (GO:0043900)	407	8	1.55	+	5.16	0.000178	0.0118
myeloid cell differentiation (GO:0030099)	211	6	0.8	+	7.46	0.000177	0.0118
positive regulation of granulocyte chemotaxis (GO:0071624)	26	3	0.1	+	30.28	0.000179	0.0118
regulation of cysteine-type endopeptidase activity involved in apoptotic process (GO:0043281)	212	6	0.81	+	7.43	0.000182	0.0119
positive regulation of chemotaxis (GO:0050921)	133	5	0.51	+	9.87	0.000181	0.0119
regulation of humoral immune response (GO:0002920)	134	5	0.51	+	9.79	0.000188	0.0122
regulation of anatomical structure morphogenesis (GO:0022603)	1060	13	4.04	+	3.22	0.000189	0.0122
regulation of protein kinase activity (GO:0045859)	782	11	2.98	+	3.69	0.000196	0.0127
response to lipoprotein particle (GO:0055094)	27	3	0.1	+	29.16	0.000199	0.0128
plasma membrane invagination (GO:0099024)	136	5	0.52	+	9.65	0.000201	0.0128
response to organonitrogen compound (GO:0010243)	923	12	3.52	+	3.41	0.000202	0.0129
Fc receptor mediated stimulatory signaling pathway (GO:0002431)	137	5	0.52	+	9.58	0.000207	0.0132
regulation of lipid localization (GO:1905952)	138	5	0.53	+	9.51	0.000214	0.0135
positive regulation of steroid metabolic process (GO:0045940)	28	3	0.11	+	28.12	0.000219	0.0138
positive regulation of neutrophil migration (GO:1902624)	28	3	0.11	+	28.12	0.000219	0.0138
Fc-gamma receptor signaling pathway (GO:0038094)	139	5	0.53	+	9.44	0.000221	0.0138
triglyceride metabolic process (GO:0006641)	75	4	0.29	+	14	0.000233	0.0145
regulation of neutrophil chemotaxis (GO:0090022)	29	3	0.11	+	27.15	0.000241	0.0149
cellular response to lipoprotein particle stimulus (GO:0071402)	29	3	0.11	+	27.15	0.000241	0.015
regulation of cell adhesion (GO:0030155)	671	10	2.56	+	3.91	0.000249	0.0153
membrane invagination (GO:0010324)	143	5	0.54	+	9.18	0.000251	0.0153
negative regulation of lymphocyte activation (GO:0051250)	143	5	0.54	+	9.18	0.000251	0.0154
negative regulation of response to external stimulus (GO:0032102)	322	7	1.23	+	5.71	0.000254	0.0154
regulation of myeloid cell differentiation (GO:0045637)	227	6	0.86	+	6.94	0.00026	0.0157
system development (GO:0048731)	4367	31	16.64	+	1.86	0.000259	0.0157
regulation of platelet activation (GO:0010543)	30	3	0.11	+	26.25	0.000265	0.0157
regulation of epithelial cell proliferation (GO:0050678)	324	7	1.23	+	5.67	0.000263	0.0158
blood vessel endothelial cell migration (GO:0043534)	30	3	0.11	+	26.25	0.000265	0.0158
chemical homeostasis (GO:0048878)	1097	13	4.18	+	3.11	0.000263	0.0158
hemopoiesis (GO:0030097)	552	9	2.1	+	4.28	0.000272	0.0161
chemokine-mediated signaling pathway (GO:0070098)	79	4	0.3	+	13.29	0.000282	0.0166
negative regulation of cell population proliferation (GO:0008285)	683	10	2.6	+	3.84	0.000286	0.0168
vasodilation (GO:0042311)	31	3	0.12	+	25.4	0.000289	0.017
regulation of cytokine production (GO:0001817)	685	10	2.61	+	3.83	0.000293	0.017
regulation of macromolecule metabolic process (GO:0060255)	6141	39	23.4	+	1.67	0.000292	0.017
negative regulation of cellular component organization (GO:0051129)	686	10	2.61	+	3.83	0.000296	0.0171
positive regulation of endothelial cell chemotaxis by VEGF-activated vascular endothelial growth factor receptor signaling pathway (GO:0038033)	5	2	0.02	+	> 100	0.000295	0.0171
positive regulation of cytokine production (GO:0001819)	440	8	1.68	+	4.77	0.000298	0.0171
regulation of cellular component organization (GO:0051128)	2442	21	9.3	+	2.26	0.000305	0.0175
regulation of protein complex assembly (GO:0043254)	442	8	1.68	+	4.75	0.000307	0.0175
regulation of cysteine-type endopeptidase activity (GO:2000116)	235	6	0.9	+	6.7	0.000312	0.0177
regulation of cellular component movement (GO:0051270)	969	12	3.69	+	3.25	0.000314	0.0178
regulation of cell migration (GO:0030334)	827	11	3.15	+	3.49	0.000315	0.0178
regulation of transferase activity (GO:0051338)	971	12	3.7	+	3.24	0.000319	0.018
regulation of MAP kinase activity (GO:0043405)	335	7	1.28	+	5.48	0.000321	0.018
regulation of endothelial cell migration (GO:0010594)	153	5	0.58	+	8.58	0.00034	0.019
regulation of fibroblast proliferation (GO:0048145)	84	4	0.32	+	12.5	0.000352	0.0196
positive regulation of leukocyte chemotaxis (GO:0002690)	85	4	0.32	+	12.35	0.000368	0.0204
regeneration (GO:0031099)	156	5	0.59	+	8.41	0.00037	0.0205
protein heterotetramerization (GO:0051290)	34	3	0.13	+	23.16	0.000373	0.0205
positive regulation of defense response (GO:0031349)	457	8	1.74	+	4.59	0.000382	0.021
negative regulation of cysteine-type endopeptidase activity involved in apoptotic process (GO:0043154)	86	4	0.33	+	12.21	0.000384	0.021
regulation of low-density lipoprotein particle receptor catabolic process (GO:0032803)	6	2	0.02	+	87.48	0.000393	0.0214
regulation of neutrophil migration (GO:1902622)	35	3	0.13	+	22.5	0.000404	0.0219
response to lipid (GO:0033993)	857	11	3.27	+	3.37	0.000424	0.023
protein refolding (GO:0042026)	36	3	0.14	+	21.87	0.000436	0.0233
regulation of blood vessel endothelial cell migration (GO:0043535)	89	4	0.34	+	11.8	0.000435	0.0233
response to chemokine (GO:1990868)	89	4	0.34	+	11.8	0.000435	0.0234
Unclassified (UNCLASSIFIED)	3214	2	12.25	-	0.16	0.000445	0.0235
cellular response to chemokine (GO:1990869)	89	4	0.34	+	11.8	0.000435	0.0235
biological_process (GO:0008150)	17782	78	67.75	+	1.15	0.000445	0.0235
regulation of kinase activity (GO:0043549)	862	11	3.28	+	3.35	0.000445	0.0236
negative regulation of proteolysis (GO:0045861)	354	7	1.35	+	5.19	0.000444	0.0236
wound healing (GO:0042060)	471	8	1.79	+	4.46	0.000465	0.0244
vascular process in circulatory system (GO:0003018)	165	5	0.63	+	7.95	0.000475	0.0248
response to nitrogen compound (GO:1901698)	1016	12	3.87	+	3.1	0.000478	0.0249
positive regulation of angiogenesis (GO:0045766)	165	5	0.63	+	7.95	0.000475	0.0249
very-low-density lipoprotein particle clearance (GO:0034447)	7	2	0.03	+	74.99	0.000503	0.0259
positive regulation of cell migration by vascular endothelial growth factor signaling pathway (GO:0038089)	7	2	0.03	+	74.99	0.000503	0.026
positive regulation of dendritic cell antigen processing and presentation (GO:0002606)	7	2	0.03	+	74.99	0.000503	0.0261
negative regulation of cysteine-type endopeptidase activity (GO:2000117)	93	4	0.35	+	11.29	0.00051	0.0262
cellular response to stress (GO:0033554)	1669	16	6.36	+	2.52	0.000517	0.0264
negative regulation of leukocyte activation (GO:0002695)	169	5	0.64	+	7.76	0.000528	0.0269
integrin-mediated signaling pathway (GO:0007229)	94	4	0.36	+	11.17	0.00053	0.027
regulation of signaling (GO:0023051)	3674	27	14	+	1.93	0.000536	0.0272
negative regulation of cell-cell adhesion (GO:0022408)	170	5	0.65	+	7.72	0.000542	0.0274
negative regulation of cell adhesion (GO:0007162)	264	6	1.01	+	5.96	0.000569	0.0285
regulation of cell motility (GO:2000145)	888	11	3.38	+	3.25	0.000569	0.0286
regulation of lipase activity (GO:0060191)	96	4	0.37	+	10.94	0.000572	0.0286
positive regulation of cell migration (GO:0030335)	487	8	1.86	+	4.31	0.000577	0.0288
cellular response to vascular endothelial growth factor stimulus (GO:0035924)	40	3	0.15	+	19.68	0.000583	0.029
developmental process (GO:0032502)	5686	36	21.67	+	1.66	0.000596	0.0293
negative regulation of intrinsic apoptotic signaling pathway (GO:2001243)	97	4	0.37	+	10.82	0.000594	0.0294
negative regulation of biosynthetic process (GO:0009890)	1521	15	5.8	+	2.59	0.000594	0.0294
response to nutrient levels (GO:0031667)	491	8	1.87	+	4.28	0.000608	0.0299
chylomicron remnant clearance (GO:0034382)	8	2	0.03	+	65.61	0.000628	0.0301
antigen processing and presentation of exogenous peptide antigen via MHC class II (GO:0019886)	98	4	0.37	+	10.71	0.000617	0.0301
pri-miRNA transcription by RNA polymerase II (GO:0061614)	8	2	0.03	+	65.61	0.000628	0.0302
acylglycerol metabolic process (GO:0006639)	98	4	0.37	+	10.71	0.000617	0.0302
plasma lipoprotein particle clearance (GO:0034381)	41	3	0.16	+	19.2	0.000623	0.0302
chaperone-mediated autophagy (GO:0061684)	8	2	0.03	+	65.61	0.000628	0.0303
osteoclast differentiation (GO:0030316)	41	3	0.16	+	19.2	0.000623	0.0303
regulation of astrocyte activation (GO:0061888)	8	2	0.03	+	65.61	0.000628	0.0304
neutral lipid metabolic process (GO:0006638)	99	4	0.38	+	10.6	0.00064	0.0305
antigen processing and presentation of peptide antigen via MHC class II (GO:0002495)	99	4	0.38	+	10.6	0.00064	0.0306
positive regulation of hydrolase activity (GO:0051345)	759	10	2.89	+	3.46	0.000647	0.0307
protein localization to plasma membrane (GO:0072659)	179	5	0.68	+	7.33	0.00068	0.0322
antigen processing and presentation of peptide or polysaccharide antigen via MHC class II (GO:0002504)	101	4	0.38	+	10.39	0.000688	0.0325
regulation of granulocyte chemotaxis (GO:0071622)	43	3	0.16	+	18.31	0.000711	0.0335
regulation of protein serine/threonine kinase activity (GO:0071900)	504	8	1.92	+	4.17	0.000719	0.0337
positive regulation of nitrogen compound metabolic process (GO:0051173)	3130	24	11.93	+	2.01	0.000723	0.0338
animal organ development (GO:0048513)	3138	24	11.96	+	2.01	0.000733	0.0342
positive regulation of vasculature development (GO:1904018)	184	5	0.7	+	7.13	0.000767	0.0349
positive regulation of cell motility (GO:2000147)	509	8	1.94	+	4.12	0.000766	0.0349
vascular smooth muscle cell development (GO:0097084)	9	2	0.03	+	58.32	0.000765	0.035
regulation of tau-protein kinase activity (GO:1902947)	9	2	0.03	+	58.32	0.000765	0.0351
positive regulation of cholesterol esterification (GO:0010873)	9	2	0.03	+	58.32	0.000765	0.0352
endothelial cell chemotaxis (GO:0035767)	9	2	0.03	+	58.32	0.000765	0.0353
triglyceride-rich lipoprotein particle clearance (GO:0071830)	9	2	0.03	+	58.32	0.000765	0.0354
positive regulation of antigen processing and presentation (GO:0002579)	9	2	0.03	+	58.32	0.000765	0.0355
positive regulation of viral process (GO:0048524)	104	4	0.4	+	10.09	0.000765	0.0356
antigen processing and presentation of peptide antigen (GO:0048002)	186	5	0.71	+	7.06	0.000805	0.0365
tube morphogenesis (GO:0035239)	645	9	2.46	+	3.66	0.000822	0.0372
response to starvation (GO:0042594)	189	5	0.72	+	6.94	0.000863	0.0389
regulation of lipid transport (GO:0032368)	108	4	0.41	+	9.72	0.000876	0.0394
positive regulation of cellular component movement (GO:0051272)	522	8	1.99	+	4.02	0.000899	0.0403
positive regulation of viral entry into host cell (GO:0046598)	10	2	0.04	+	52.49	0.000916	0.0405
negative regulation of G protein-coupled receptor signaling pathway (GO:0045744)	47	3	0.18	+	16.75	0.000908	0.0406
regulation of receptor catabolic process (GO:2000644)	10	2	0.04	+	52.49	0.000916	0.0406
response to extracellular stimulus (GO:0009991)	524	8	2	+	4.01	0.000921	0.0406
regulation of apoptotic signaling pathway (GO:2001233)	401	7	1.53	+	4.58	0.000913	0.0407
regulation of dendritic cell antigen processing and presentation (GO:0002604)	10	2	0.04	+	52.49	0.000916	0.0407
regulation of cell communication (GO:0010646)	3634	26	13.85	+	1.88	0.000938	0.0411
regulation of leukocyte chemotaxis (GO:0002688)	110	4	0.42	+	9.54	0.000936	0.0411
negative regulation of response to stimulus (GO:0048585)	1594	15	6.07	+	2.47	0.000958	0.0418
response to heat (GO:0009408)	111	4	0.42	+	9.46	0.000967	0.0421
positive chemotaxis (GO:0050918)	49	3	0.19	+	16.07	0.00102	0.0442
antimicrobial humoral response (GO:0019730)	113	4	0.43	+	9.29	0.00103	0.0447
regulation of signal transduction (GO:0009966)	3278	24	12.49	+	1.92	0.00106	0.0457
regulation of cholesterol esterification (GO:0010872)	11	2	0.04	+	47.72	0.00108	0.046
negative regulation of long-term synaptic potentiation (GO:1900272)	11	2	0.04	+	47.72	0.00108	0.0462
interleukin-2 production (GO:0032623)	11	2	0.04	+	47.72	0.00108	0.0463
response to cold (GO:0009409)	50	3	0.19	+	15.75	0.00108	0.0464
membrane raft assembly (GO:0001765)	11	2	0.04	+	47.72	0.00108	0.0464
regulation of locomotion (GO:0040012)	963	11	3.67	+	3	0.0011	0.0466
regulation of cellular catabolic process (GO:0031329)	815	10	3.11	+	3.22	0.00111	0.0469
positive regulation of locomotion (GO:0040017)	541	8	2.06	+	3.88	0.00113	0.0477

## Sheet: Supplementary Data 8
GO for genes differentially expressed by tissue for all CD8 memory subsets
Analysis Type:	PANTHER Overrepresentation Test (Released 20190606)
Annotation Version and Release Date:	GO Ontology database Released 2019-02-02
Analyzed List:	Client Text Box Input (Homo sapiens)
Reference List:	Homo sapiens (all genes in database)
Test Type:	FISHER
Correction:	FDR
GO biological process complete	Homo sapiens - REFLIST (20996)	Client Text Box Input (130)	Client Text Box Input (expected)	Client Text Box Input (over/under)	Client Text Box Input (fold Enrichment)	Client Text Box Input (raw P-value)	Client Text Box Input (FDR)
leukocyte mediated immunity (GO:0002443)	760	28	4.71	+	5.95	3.81e-14	2.01e-10
myeloid leukocyte activation (GO:0002274)	573	25	3.55	+	7.05	2.9e-14	2.29e-10
immune effector process (GO:0002252)	1072	33	6.64	+	4.97	1.87e-14	2.96e-10
leukocyte degranulation (GO:0043299)	505	23	3.13	+	7.36	1.5e-13	3.95e-10
granulocyte activation (GO:0036230)	501	23	3.1	+	7.41	1.28e-13	4.04e-10
neutrophil activation (GO:0042119)	496	23	3.07	+	7.49	1.05e-13	4.13e-10
immune response (GO:0006955)	1827	41	11.31	+	3.62	1.94e-13	4.39e-10
response to organic substance (GO:0010033)	2922	52	18.09	+	2.87	2.86e-13	5.65e-10
response to stress (GO:0006950)	3484	57	21.57	+	2.64	3.6e-13	6.33e-10
neutrophil degranulation (GO:0043312)	483	22	2.99	+	7.36	5.36e-13	8.48e-10
neutrophil activation involved in immune response (GO:0002283)	487	22	3.02	+	7.3	6.27e-13	9.02e-10
neutrophil mediated immunity (GO:0002446)	494	22	3.06	+	7.19	8.23e-13	1.09e-09
myeloid leukocyte mediated immunity (GO:0002444)	515	22	3.19	+	6.9	1.82e-12	1.91e-09
regulated exocytosis (GO:0045055)	694	25	4.3	+	5.82	1.75e-12	1.97e-09
myeloid cell activation involved in immune response (GO:0002275)	518	22	3.21	+	6.86	2.03e-12	2e-09
immune system process (GO:0002376)	2740	49	16.97	+	2.89	1.68e-12	2.04e-09
exocytosis (GO:0006887)	782	26	4.84	+	5.37	3.38e-12	3.15e-09
leukocyte activation involved in immune response (GO:0002366)	614	23	3.8	+	6.05	7.1e-12	6.24e-09
cell activation involved in immune response (GO:0002263)	618	23	3.83	+	6.01	8.05e-12	6.7e-09
leukocyte activation (GO:0045321)	902	27	5.58	+	4.83	1.27e-11	1.01e-08
secretion by cell (GO:0032940)	989	28	6.12	+	4.57	1.77e-11	1.34e-08
response to stimulus (GO:0050896)	8349	89	51.69	+	1.72	5.57e-11	4e-08
response to chemical (GO:0042221)	4391	61	27.19	+	2.24	6.59e-11	4.34e-08
cell activation (GO:0001775)	1048	28	6.49	+	4.32	6.59e-11	4.53e-08
vesicle-mediated transport (GO:0016192)	1917	38	11.87	+	3.2	7.49e-11	4.74e-08
defense response (GO:0006952)	1320	31	8.17	+	3.79	1.2e-10	7.32e-08
secretion (GO:0046903)	1103	28	6.83	+	4.1	2.07e-10	1.21e-07
inflammatory response (GO:0006954)	485	18	3	+	5.99	1.95e-09	1.1e-06
cellular response to chemical stimulus (GO:0070887)	2825	44	17.49	+	2.52	3.1e-09	1.69e-06
regulation of immune system process (GO:0002682)	1629	32	10.09	+	3.17	4.44e-09	2.34e-06
positive regulation of response to stimulus (GO:0048584)	2399	39	14.85	+	2.63	1.11e-08	5.64e-06
cellular response to organic substance (GO:0071310)	2306	38	14.28	+	2.66	1.28e-08	6.3e-06
negative regulation of cellular process (GO:0048523)	4648	58	28.78	+	2.02	1.55e-08	7.44e-06
positive regulation of immune system process (GO:0002684)	1130	25	7	+	3.57	3.3e-08	1.53e-05
regulation of response to stimulus (GO:0048583)	4388	55	27.17	+	2.02	5.26e-08	2.37e-05
cellular response to stimulus (GO:0051716)	6559	71	40.61	+	1.75	5.82e-08	2.49e-05
response to cytokine (GO:0034097)	1078	24	6.67	+	3.6	5.79e-08	2.54e-05
neutrophil chemotaxis (GO:0030593)	82	8	0.51	+	15.76	8.4e-08	3.5e-05
response to unfolded protein (GO:0006986)	159	10	0.98	+	10.16	9.59e-08	3.89e-05
response to external stimulus (GO:0009605)	2076	34	12.85	+	2.65	1.11e-07	4.37e-05
regulation of cell death (GO:0010941)	1677	30	10.38	+	2.89	1.18e-07	4.54e-05
regulation of immune response (GO:0050776)	1123	24	6.95	+	3.45	1.22e-07	4.59e-05
granulocyte chemotaxis (GO:0071621)	89	8	0.55	+	14.52	1.51e-07	5.56e-05
regulation of multicellular organismal process (GO:0051239)	3091	43	19.14	+	2.25	1.56e-07	5.62e-05
neutrophil migration (GO:1990266)	91	8	0.56	+	14.2	1.77e-07	6.23e-05
response to oxygen-containing compound (GO:1901700)	1521	28	9.42	+	2.97	1.93e-07	6.63e-05
response to topologically incorrect protein (GO:0035966)	182	10	1.13	+	8.87	3.15e-07	0.000106
granulocyte migration (GO:0097530)	99	8	0.61	+	13.05	3.24e-07	0.000107
biological regulation (GO:0065007)	12307	104	76.2	+	1.36	3.68e-07	0.000119
negative regulation of biological process (GO:0048519)	5221	59	32.33	+	1.83	4.05e-07	0.000128
response to other organism (GO:0051707)	957	21	5.93	+	3.54	5.52e-07	0.000171
regulation of developmental process (GO:0050793)	2551	37	15.79	+	2.34	5.74e-07	0.000171
response to external biotic stimulus (GO:0043207)	959	21	5.94	+	3.54	5.7e-07	0.000174
cellular process (GO:0009987)	14425	114	89.31	+	1.28	8.3e-07	0.000243
regulation of biological quality (GO:0065008)	4007	49	24.81	+	1.98	8.74e-07	0.000247
response to biotic stimulus (GO:0009607)	985	21	6.1	+	3.44	8.71e-07	0.00025
cellular response to cytokine stimulus (GO:0071345)	990	21	6.13	+	3.43	9.43e-07	0.000262
innate immune response (GO:0045087)	752	18	4.66	+	3.87	1.18e-06	0.000321
regulation of biological process (GO:0050789)	11621	99	71.95	+	1.38	1.26e-06	0.000337
response to bacterium (GO:0009617)	681	17	4.22	+	4.03	1.38e-06	0.000363
regulation of cellular process (GO:0050794)	10904	95	67.51	+	1.41	1.4e-06	0.000364
transport (GO:0006810)	4472	52	27.69	+	1.88	1.5e-06	0.000384
myeloid leukocyte migration (GO:0097529)	124	8	0.77	+	10.42	1.61e-06	0.000404
humoral immune response (GO:0006959)	346	12	2.14	+	5.6	2.24e-06	0.000545
regulation of molecular function (GO:0065009)	3257	42	20.17	+	2.08	2.22e-06	0.000549
regulation of angiogenesis (GO:0045765)	288	11	1.78	+	6.17	2.48e-06	0.000595
regulation of programmed cell death (GO:0043067)	1553	26	9.62	+	2.7	3.28e-06	0.000774
establishment of localization (GO:0051234)	4593	52	28.44	+	1.83	3.41e-06	0.000783
regulation of response to stress (GO:0080134)	1456	25	9.02	+	2.77	3.39e-06	0.000789
positive regulation of biological process (GO:0048518)	6102	63	37.78	+	1.67	3.9e-06	0.000881
leukocyte chemotaxis (GO:0030595)	141	8	0.87	+	9.16	3.99e-06	0.000888
regulation of defense response (GO:0031347)	744	17	4.61	+	3.69	4.4e-06	0.000966
response to lipopolysaccharide (GO:0032496)	313	11	1.94	+	5.68	5.35e-06	0.00114
regulation of protein metabolic process (GO:0051246)	2747	37	17.01	+	2.18	5.29e-06	0.00115
extracellular structure organization (GO:0043062)	381	12	2.36	+	5.09	5.82e-06	0.00123
regulation of vasculature development (GO:1901342)	318	11	1.97	+	5.59	6.19e-06	0.00127
cellular response to thyroid hormone stimulus (GO:0097067)	16	4	0.1	+	40.38	6.14e-06	0.00128
response to lipid (GO:0033993)	857	18	5.31	+	3.39	7.02e-06	0.00142
cell chemotaxis (GO:0060326)	205	9	1.27	+	7.09	7.25e-06	0.00145
positive regulation of protein localization to cell surface (GO:2000010)	17	4	0.11	+	38	7.55e-06	0.00149
response to molecule of bacterial origin (GO:0002237)	327	11	2.02	+	5.43	7.98e-06	0.00156
regulation of apoptotic process (GO:0042981)	1534	25	9.5	+	2.63	8.33e-06	0.00161
activation of immune response (GO:0002253)	619	15	3.83	+	3.91	8.54e-06	0.00163
negative regulation of cellular metabolic process (GO:0031324)	2508	34	15.53	+	2.19	8.94e-06	0.00168
regulation of plasma lipoprotein particle levels (GO:0097006)	73	6	0.45	+	13.27	9.3e-06	0.00173
antimicrobial humoral response (GO:0019730)	113	7	0.7	+	10	9.49e-06	0.00175
regulation of anatomical structure morphogenesis (GO:0022603)	1060	20	6.56	+	3.05	9.84e-06	0.00177
localization (GO:0051179)	5662	59	35.06	+	1.68	9.74e-06	0.00177
positive regulation of cell migration (GO:0030335)	487	13	3.02	+	4.31	1.32e-05	0.00234
regulation of catalytic activity (GO:0050790)	2309	32	14.3	+	2.24	1.4e-05	0.00247
apoptotic process (GO:0006915)	907	18	5.62	+	3.21	1.49e-05	0.00259
protein folding (GO:0006457)	226	9	1.4	+	6.43	1.53e-05	0.00264
regulation of multicellular organismal development (GO:2000026)	2014	29	12.47	+	2.33	1.63e-05	0.00278
cytokine-mediated signaling pathway (GO:0019221)	661	15	4.09	+	3.67	1.82e-05	0.00305
regulation of cellular protein metabolic process (GO:0032268)	2576	34	15.95	+	2.13	2.03e-05	0.00338
positive regulation of cell motility (GO:2000147)	509	13	3.15	+	4.12	2.07e-05	0.00341
positive regulation of immune response (GO:0050778)	843	17	5.22	+	3.26	2.15e-05	0.00351
homeostatic process (GO:0042592)	1629	25	10.09	+	2.48	2.28e-05	0.00368
leukocyte migration (GO:0050900)	369	11	2.28	+	4.81	2.37e-05	0.00379
positive regulation of response to external stimulus (GO:0032103)	304	10	1.88	+	5.31	2.52e-05	0.00398
positive regulation of cellular component movement (GO:0051272)	522	13	3.23	+	4.02	2.68e-05	0.00419
positive regulation of cell death (GO:0010942)	686	15	4.25	+	3.53	2.77e-05	0.00429
negative regulation of nitrogen compound metabolic process (GO:0051172)	2304	31	14.27	+	2.17	2.99e-05	0.00459
animal organ development (GO:0048513)	3138	38	19.43	+	1.96	3.42e-05	0.00521
chaperone-mediated autophagy (GO:0061684)	8	3	0.05	+	60.57	3.62e-05	0.00541
regulation of astrocyte activation (GO:0061888)	8	3	0.05	+	60.57	3.62e-05	0.00546
regulation of catabolic process (GO:0009894)	976	18	6.04	+	2.98	3.85e-05	0.00559
response to thyroid hormone (GO:0097066)	27	4	0.17	+	23.93	3.79e-05	0.0056
positive regulation of locomotion (GO:0040017)	541	13	3.35	+	3.88	3.84e-05	0.00562
cell death (GO:0008219)	1073	19	6.64	+	2.86	3.96e-05	0.00569
lymphocyte mediated immunity (GO:0002449)	259	9	1.6	+	5.61	4.3e-05	0.00608
signal transduction (GO:0007165)	4960	52	30.71	+	1.69	4.3e-05	0.00612
cell surface receptor signaling pathway (GO:0007166)	2441	32	15.11	+	2.12	4.58e-05	0.0064
cell communication (GO:0007154)	5401	55	33.44	+	1.64	4.67e-05	0.00648
protein-lipid complex remodeling (GO:0034368)	29	4	0.18	+	22.28	4.88e-05	0.00654
regulation of inflammatory response (GO:0050727)	329	10	2.04	+	4.91	4.81e-05	0.00656
plasma lipoprotein particle remodeling (GO:0034369)	29	4	0.18	+	22.28	4.88e-05	0.00659
regulation of tau-protein kinase activity (GO:1902947)	9	3	0.06	+	53.84	4.81e-05	0.00661
regulation of cellular catabolic process (GO:0031329)	815	16	5.05	+	3.17	5.24e-05	0.00697
negative regulation of metabolic process (GO:0009892)	2846	35	17.62	+	1.99	5.29e-05	0.00697
protein-containing complex remodeling (GO:0034367)	30	4	0.19	+	21.53	5.5e-05	0.00719
synapse pruning (GO:0098883)	10	3	0.06	+	48.45	6.22e-05	0.00794
anatomical structure homeostasis (GO:0060249)	339	10	2.1	+	4.76	6.14e-05	0.00796
regulation of cell migration (GO:0030334)	827	16	5.12	+	3.12	6.21e-05	0.00798
positive regulation of cellular process (GO:0048522)	5342	54	33.08	+	1.63	6.92e-05	0.00868
regulation of cellular metabolic process (GO:0031323)	6205	60	38.42	+	1.56	6.87e-05	0.00869
regulation of epithelial cell migration (GO:0010632)	214	8	1.33	+	6.04	7.1e-05	0.00884
apoptotic signaling pathway (GO:0097190)	282	9	1.75	+	5.15	8.11e-05	0.01
programmed cell death (GO:0012501)	1038	18	6.43	+	2.8	8.38e-05	0.0103
regulation of response to external stimulus (GO:0032101)	761	15	4.71	+	3.18	8.73e-05	0.0106
regulation of metabolic process (GO:0019222)	6662	63	41.25	+	1.53	9.14e-05	0.011
cellular response to heat (GO:0034605)	69	5	0.43	+	11.7	9.36e-05	0.0112
positive regulation of angiogenesis (GO:0045766)	165	7	1.02	+	6.85	9.57e-05	0.0114
protein refolding (GO:0042026)	36	4	0.22	+	17.95	0.000105	0.0123
signaling (GO:0023052)	5293	53	32.77	+	1.62	0.000105	0.0124
regulation of innate immune response (GO:0045088)	442	11	2.74	+	4.02	0.000115	0.0134
regulation of protein localization to cell surface (GO:2000008)	38	4	0.24	+	17	0.000128	0.0146
regulation of hydrolase activity (GO:0051336)	1277	20	7.91	+	2.53	0.000129	0.0147
system development (GO:0048731)	4367	46	27.04	+	1.7	0.000127	0.0147
regulation of cell motility (GO:2000145)	888	16	5.5	+	2.91	0.00014	0.0158
response to temperature stimulus (GO:0009266)	177	7	1.1	+	6.39	0.000146	0.0162
regulation of amyloid-beta clearance (GO:1900221)	14	3	0.09	+	34.61	0.000145	0.0163
negative regulation of protein metabolic process (GO:0051248)	1089	18	6.74	+	2.67	0.000151	0.0167
positive regulation of defense response (GO:0031349)	457	11	2.83	+	3.89	0.000153	0.0168
negative regulation of cell death (GO:0060548)	992	17	6.14	+	2.77	0.000154	0.0168
chemotaxis (GO:0006935)	539	12	3.34	+	3.6	0.000155	0.0168
taxis (GO:0042330)	542	12	3.36	+	3.58	0.000163	0.0175
regulation of neuron death (GO:1901214)	310	9	1.92	+	4.69	0.000162	0.0175
positive regulation of leukocyte migration (GO:0002687)	126	6	0.78	+	7.69	0.000168	0.0176
plasma lipoprotein particle clearance (GO:0034381)	41	4	0.25	+	15.76	0.000168	0.0177
regulation of cellular response to heat (GO:1900034)	79	5	0.49	+	10.22	0.000171	0.0178
osteoclast differentiation (GO:0030316)	41	4	0.25	+	15.76	0.000168	0.0178
regulation of vasculogenesis (GO:2001212)	15	3	0.09	+	32.3	0.000174	0.0178
positive regulation of apoptotic process (GO:0043065)	631	13	3.91	+	3.33	0.000174	0.0179
positive regulation of intracellular signal transduction (GO:1902533)	1006	17	6.23	+	2.73	0.000181	0.0185
positive regulation of vasculature development (GO:1904018)	184	7	1.14	+	6.14	0.000183	0.0186
positive regulation of programmed cell death (GO:0043068)	635	13	3.93	+	3.31	0.000184	0.0186
multi-organism process (GO:0051704)	2508	31	15.53	+	2	0.000189	0.0189
multicellular organismal homeostasis (GO:0048871)	317	9	1.96	+	4.59	0.000191	0.019
phagocytosis (GO:0006909)	319	9	1.98	+	4.56	0.0002	0.0197
tissue homeostasis (GO:0001894)	187	7	1.16	+	6.05	0.000202	0.0198
regulation of leukocyte migration (GO:0002685)	188	7	1.16	+	6.01	0.000208	0.0203
positive regulation of signal transduction (GO:0009967)	1637	23	10.14	+	2.27	0.000212	0.0206
plasma lipoprotein particle organization (GO:0071827)	45	4	0.28	+	14.36	0.000234	0.0226
high-density lipoprotein particle remodeling (GO:0034375)	17	3	0.11	+	28.5	0.00024	0.023
regulation of nitrogen compound metabolic process (GO:0051171)	5830	56	36.1	+	1.55	0.000245	0.0233
positive regulation of inflammatory response (GO:0050729)	137	6	0.85	+	7.07	0.000259	0.0246
negative regulation of macromolecule metabolic process (GO:0010605)	2599	31	16.09	+	1.93	0.000277	0.0261
regulation of primary metabolic process (GO:0080090)	6009	57	37.21	+	1.53	0.00028	0.0262
catabolic process (GO:0009056)	2018	26	12.49	+	2.08	0.000292	0.0272
regulation of localization (GO:0032879)	2702	32	16.73	+	1.91	0.000311	0.0288
protein-lipid complex subunit organization (GO:0071825)	49	4	0.3	+	13.18	0.000317	0.0292
adaptive immune response based on somatic recombination of immune receptors built from immunoglobulin superfamily domains (GO:0002460)	270	8	1.67	+	4.79	0.000331	0.0302
immune response-regulating signaling pathway (GO:0002764)	587	12	3.63	+	3.3	0.000333	0.0303
regulation of locomotion (GO:0040012)	963	16	5.96	+	2.68	0.000342	0.0309
regulation of microglial cell activation (GO:1903978)	20	3	0.12	+	24.23	0.000368	0.0327
regulation of cellular component movement (GO:0051270)	969	16	6	+	2.67	0.000366	0.0329
positive regulation of macrophage migration (GO:1905523)	20	3	0.12	+	24.23	0.000368	0.0329
positive regulation of cell communication (GO:0010647)	1791	24	11.09	+	2.16	0.000379	0.0335
negative regulation of cellular component organization (GO:0051129)	686	13	4.25	+	3.06	0.000382	0.0336
positive regulation of ERK1 and ERK2 cascade (GO:0070374)	209	7	1.29	+	5.41	0.000387	0.0338
positive regulation of signaling (GO:0023056)	1799	24	11.14	+	2.15	0.000392	0.0341
negative regulation of multicellular organismal process (GO:0051241)	1180	18	7.31	+	2.46	0.000396	0.0342
regulation of signal transduction (GO:0009966)	3278	36	20.3	+	1.77	0.000408	0.0351
regulation of protein modification process (GO:0031399)	1810	24	11.21	+	2.14	0.000412	0.0352
receptor-mediated endocytosis (GO:0006898)	280	8	1.73	+	4.61	0.000418	0.0356
positive regulation of developmental process (GO:0051094)	1351	20	8.36	+	2.39	0.000428	0.0362
metabolic process (GO:0008152)	8389	72	51.94	+	1.39	0.000432	0.0363
regulation of endothelial cell migration (GO:0010594)	153	6	0.95	+	6.33	0.000457	0.0383
developmental process (GO:0032502)	5686	54	35.21	+	1.53	0.000476	0.0396
multicellular organismal process (GO:0032501)	6886	62	42.64	+	1.45	0.000486	0.04
movement of cell or subcellular component (GO:0006928)	1511	21	9.36	+	2.24	0.000484	0.0401
regulation of protein complex assembly (GO:0043254)	442	10	2.74	+	3.65	0.000493	0.0404
negative regulation of programmed cell death (GO:0043069)	907	15	5.62	+	2.67	0.000555	0.0446
telomerase holoenzyme complex assembly (GO:1905323)	4	2	0.02	+	80.75	0.000555	0.0448
positive regulation of multicellular organismal process (GO:0051240)	1720	23	10.65	+	2.16	0.000551	0.0449
adrenomedullin receptor signaling pathway (GO:1990410)	4	2	0.02	+	80.75	0.000555	0.045
chaperone-mediated protein folding (GO:0061077)	58	4	0.36	+	11.14	0.000579	0.046
regulation of nitric oxide biosynthetic process (GO:0045428)	58	4	0.36	+	11.14	0.000579	0.0463
positive regulation of metabolic process (GO:0009893)	3568	38	22.09	+	1.72	0.000595	0.0471
lipid catabolic process (GO:0016042)	298	8	1.85	+	4.34	0.000624	0.0486
innate immune response-activating signal transduction (GO:0002758)	227	7	1.41	+	4.98	0.000623	0.0488
regulation of myeloid cell differentiation (GO:0045637)	227	7	1.41	+	4.98	0.000623	0.049
myeloid leukocyte differentiation (GO:0002573)	107	5	0.66	+	7.55	0.000647	0.0495
regulation of phosphate metabolic process (GO:0019220)	1755	23	10.87	+	2.12	0.000641	0.0497
regulation of phosphorus metabolic process (GO:0051174)	1757	23	10.88	+	2.11	0.000647	0.0497
negative regulation of cellular protein metabolic process (GO:0032269)	1023	16	6.33	+	2.53	0.000654	0.0497
response to endogenous stimulus (GO:0009719)	1430	20	8.85	+	2.26	0.000647	0.0499

## Sheet: Supplementary Data 9
GO for genes differentially expressed by tissue in both CD4 TRMs and CD8 TRMs
Analysis Type:	PANTHER Overrepresentation Test (Released 20190517)
Annotation Version and Release Date:	GO Ontology database Released 2019-02-02
Analyzed List:	upload_1 (Homo sapiens)
Reference List:	Homo sapiens (all genes in database)
Test Type:	FISHER
Correction:	FDR
GO biological process complete	Homo sapiens - REFLIST (20996)	upload_1 (176)	upload_1 (expected)	upload_1 (over/under)	upload_1 (fold Enrichment)	upload_1 (raw P-value)	upload_1 (FDR)
immune system process (GO:0002376)	2740	85	22.97	+	3.7	2.77e-29	4.38e-25
immune response (GO:0006955)	1827	69	15.31	+	4.51	1.05e-27	8.3e-24
immune effector process (GO:0002252)	1072	50	8.99	+	5.56	2.49e-23	1.31e-19
regulation of immune system process (GO:0002682)	1629	59	13.66	+	4.32	2.12e-22	8.38e-19
cell activation (GO:0001775)	1048	48	8.78	+	5.46	4.86e-22	1.54e-18
regulated exocytosis (GO:0045055)	694	40	5.82	+	6.88	1.09e-21	2.88e-18
response to organic substance (GO:0010033)	2922	77	24.49	+	3.14	1.3e-21	2.93e-18
leukocyte mediated immunity (GO:0002443)	760	41	6.37	+	6.44	3.17e-21	6.26e-18
leukocyte activation (GO:0045321)	902	44	7.56	+	5.82	3.62e-21	6.37e-18
exocytosis (GO:0006887)	782	41	6.56	+	6.25	8.58e-21	1.36e-17
myeloid leukocyte activation (GO:0002274)	573	36	4.8	+	7.5	1.1e-20	1.58e-17
response to chemical (GO:0042221)	4391	93	36.81	+	2.53	1.96e-20	2.59e-17
response to stimulus (GO:0050896)	8349	130	69.99	+	1.86	8.81e-20	1.07e-16
neutrophil activation (GO:0042119)	496	33	4.16	+	7.94	1.07e-19	1.21e-16
granulocyte activation (GO:0036230)	501	33	4.2	+	7.86	1.43e-19	1.51e-16
leukocyte degranulation (GO:0043299)	505	33	4.23	+	7.8	1.79e-19	1.77e-16
regulation of response to stimulus (GO:0048583)	4388	91	36.78	+	2.47	3.15e-19	2.93e-16
vesicle-mediated transport (GO:0016192)	1917	59	16.07	+	3.67	4.85e-19	4.04e-16
neutrophil degranulation (GO:0043312)	483	32	4.05	+	7.9	4.62e-19	4.06e-16
neutrophil activation involved in immune response (GO:0002283)	487	32	4.08	+	7.84	5.81e-19	4.59e-16
secretion by cell (GO:0032940)	989	43	8.29	+	5.19	7.06e-19	5.31e-16
neutrophil mediated immunity (GO:0002446)	494	32	4.14	+	7.73	8.62e-19	6.2e-16
secretion (GO:0046903)	1103	45	9.25	+	4.87	9.63e-19	6.62e-16
cellular response to chemical stimulus (GO:0070887)	2825	71	23.68	+	3	1.61e-18	1.06e-15
myeloid leukocyte mediated immunity (GO:0002444)	515	32	4.32	+	7.41	2.72e-18	1.72e-15
myeloid cell activation involved in immune response (GO:0002275)	518	32	4.34	+	7.37	3.19e-18	1.94e-15
defense response (GO:0006952)	1320	48	11.06	+	4.34	4.55e-18	2.66e-15
leukocyte activation involved in immune response (GO:0002366)	614	34	5.15	+	6.61	5.95e-18	3.36e-15
cell activation involved in immune response (GO:0002263)	618	34	5.18	+	6.56	7.18e-18	3.91e-15
regulation of response to stress (GO:0080134)	1456	50	12.2	+	4.1	7.53e-18	3.97e-15
positive regulation of response to stimulus (GO:0048584)	2399	64	20.11	+	3.18	1.02e-17	5.04e-15
response to stress (GO:0006950)	3484	78	29.2	+	2.67	1.01e-17	5.14e-15
regulation of immune response (GO:0050776)	1123	44	9.41	+	4.67	1.1e-17	5.27e-15
positive regulation of immune system process (GO:0002684)	1130	44	9.47	+	4.65	1.37e-17	6.39e-15
regulation of response to external stimulus (GO:0032101)	761	36	6.38	+	5.64	6.54e-17	2.95e-14
response to external stimulus (GO:0009605)	2076	58	17.4	+	3.33	8.62e-17	3.79e-14
response to cytokine (GO:0034097)	1078	41	9.04	+	4.54	4.84e-16	2.02e-13
cellular response to stimulus (GO:0051716)	6559	108	54.98	+	1.96	4.73e-16	2.02e-13
cellular response to organic substance (GO:0071310)	2306	59	19.33	+	3.05	2.16e-15	8.76e-13
cytokine-mediated signaling pathway (GO:0019221)	661	32	5.54	+	5.78	2.39e-15	9.44e-13
cellular process (GO:0009987)	14425	164	120.92	+	1.36	4.19e-15	1.62e-12
cellular response to cytokine stimulus (GO:0071345)	990	38	8.3	+	4.58	5.33e-15	2.01e-12
cell surface receptor signaling pathway (GO:0007166)	2441	60	20.46	+	2.93	6.75e-15	2.48e-12
positive regulation of biological process (GO:0048518)	6102	101	51.15	+	1.97	9.34e-15	3.36e-12
signal transduction (GO:0007165)	4960	89	41.58	+	2.14	1.76e-14	6.2e-12
localization (GO:0051179)	5662	96	47.46	+	2.02	1.85e-14	6.38e-12
inflammatory response (GO:0006954)	485	27	4.07	+	6.64	1.94e-14	6.54e-12
regulation of defense response (GO:0031347)	744	32	6.24	+	5.13	5.48e-14	1.81e-11
cell communication (GO:0007154)	5401	92	45.27	+	2.03	1.2e-13	3.88e-11
activation of immune response (GO:0002253)	619	29	5.19	+	5.59	1.26e-13	3.97e-11
leukocyte migration (GO:0050900)	369	23	3.09	+	7.44	2.15e-13	6.67e-11
positive regulation of immune response (GO:0050778)	843	33	7.07	+	4.67	2.61e-13	7.95e-11
signaling (GO:0023052)	5293	90	44.37	+	2.03	3.36e-13	1e-10
regulation of cell death (GO:0010941)	1677	46	14.06	+	3.27	6.62e-13	1.94e-10
biological regulation (GO:0065007)	12307	148	103.16	+	1.43	7.1e-13	2.04e-10
regulation of biological process (GO:0050789)	11621	143	97.41	+	1.47	7.43e-13	2.1e-10
regulation of multicellular organismal process (GO:0051239)	3091	64	25.91	+	2.47	1.9e-12	5.28e-10
positive regulation of response to external stimulus (GO:0032103)	304	20	2.55	+	7.85	3.48e-12	9.5e-10
locomotion (GO:0040011)	1279	38	10.72	+	3.54	1.1e-11	2.95e-09
regulation of programmed cell death (GO:0043067)	1553	42	13.02	+	3.23	1.35e-11	3.56e-09
regulation of molecular function (GO:0065009)	3257	64	27.3	+	2.34	1.76e-11	4.57e-09
regulation of cellular process (GO:0050794)	10904	135	91.4	+	1.48	1.85e-11	4.73e-09
cell migration (GO:0016477)	935	32	7.84	+	4.08	1.93e-11	4.84e-09
regulation of catalytic activity (GO:0050790)	2309	52	19.36	+	2.69	2.22e-11	5.49e-09
response to oxygen-containing compound (GO:1901700)	1521	41	12.75	+	3.22	2.78e-11	6.76e-09
regulation of apoptotic process (GO:0042981)	1534	41	12.86	+	3.19	3.59e-11	8.61e-09
granulocyte chemotaxis (GO:0071621)	89	12	0.75	+	16.08	4.68e-11	1.09e-08
leukocyte chemotaxis (GO:0030595)	141	14	1.18	+	11.84	4.68e-11	1.1e-08
immune response-regulating signaling pathway (GO:0002764)	587	25	4.92	+	5.08	5.14e-11	1.18e-08
cell chemotaxis (GO:0060326)	205	16	1.72	+	9.31	5.3e-11	1.2e-08
cell motility (GO:0048870)	1045	33	8.76	+	3.77	6.94e-11	1.52e-08
localization of cell (GO:0051674)	1045	33	8.76	+	3.77	6.94e-11	1.55e-08
immune response-activating signal transduction (GO:0002757)	550	24	4.61	+	5.21	8.06e-11	1.75e-08
positive regulation of cellular process (GO:0048522)	5342	85	44.78	+	1.9	9.2e-11	1.97e-08
regulation of inflammatory response (GO:0050727)	329	19	2.76	+	6.89	1.03e-10	2.18e-08
transport (GO:0006810)	4472	76	37.49	+	2.03	1.12e-10	2.33e-08
granulocyte migration (GO:0097530)	99	12	0.83	+	14.46	1.44e-10	2.96e-08
establishment of localization (GO:0051234)	4593	77	38.5	+	2	1.77e-10	3.58e-08
chemotaxis (GO:0006935)	539	23	4.52	+	5.09	3.14e-10	6.29e-08
neutrophil chemotaxis (GO:0030593)	82	11	0.69	+	16	3.23e-10	6.31e-08
innate immune response (GO:0045087)	752	27	6.3	+	4.28	3.21e-10	6.35e-08
taxis (GO:0042330)	542	23	4.54	+	5.06	3.49e-10	6.72e-08
negative regulation of cell death (GO:0060548)	992	31	8.32	+	3.73	3.68e-10	7.01e-08
negative regulation of apoptotic process (GO:0043066)	890	29	7.46	+	3.89	5.83e-10	1.1e-07
regulation of proteolysis (GO:0030162)	720	26	6.04	+	4.31	6.31e-10	1.17e-07
response to other organism (GO:0051707)	957	30	8.02	+	3.74	6.87e-10	1.26e-07
response to external biotic stimulus (GO:0043207)	959	30	8.04	+	3.73	7.2e-10	1.31e-07
negative regulation of programmed cell death (GO:0043069)	907	29	7.6	+	3.81	8.88e-10	1.58e-07
neutrophil migration (GO:1990266)	91	11	0.76	+	14.42	8.86e-10	1.59e-07
response to bacterium (GO:0009617)	681	25	5.71	+	4.38	1.01e-09	1.77e-07
movement of cell or subcellular component (GO:0006928)	1511	38	12.67	+	3	1.18e-09	2.06e-07
response to biotic stimulus (GO:0009607)	985	30	8.26	+	3.63	1.32e-09	2.28e-07
myeloid leukocyte migration (GO:0097529)	124	12	1.04	+	11.54	1.55e-09	2.64e-07
negative regulation of cellular process (GO:0048523)	4648	75	38.96	+	1.92	1.58e-09	2.66e-07
regulation of developmental process (GO:0050793)	2551	51	21.38	+	2.38	2.44e-09	4.07e-07
response to lipopolysaccharide (GO:0032496)	313	17	2.62	+	6.48	2.52e-09	4.16e-07
positive regulation of defense response (GO:0031349)	457	20	3.83	+	5.22	3.26e-09	5.31e-07
positive regulation of multicellular organismal process (GO:0051240)	1720	40	14.42	+	2.77	3.57e-09	5.76e-07
regulation of protein metabolic process (GO:0051246)	2747	53	23.03	+	2.3	3.84e-09	6.13e-07
negative regulation of biological process (GO:0048519)	5221	80	43.77	+	1.83	4e-09	6.32e-07
response to molecule of bacterial origin (GO:0002237)	327	17	2.74	+	6.2	4.71e-09	7.37e-07
response to lipid (GO:0033993)	857	27	7.18	+	3.76	4.94e-09	7.65e-07
negative regulation of response to wounding (GO:1903035)	83	10	0.7	+	14.37	5.43e-09	8.34e-07
regulation of biological quality (GO:0065008)	4007	67	33.59	+	1.99	6.32e-09	9.61e-07
positive regulation of cytokine production (GO:0001819)	440	19	3.69	+	5.15	1.02e-08	1.52e-06
multicellular organismal process (GO:0032501)	6886	95	57.72	+	1.65	1.01e-08	1.53e-06
regulation of innate immune response (GO:0045088)	442	19	3.71	+	5.13	1.09e-08	1.61e-06
regulation of cellular protein metabolic process (GO:0032268)	2576	50	21.59	+	2.32	1.13e-08	1.65e-06
positive regulation of signaling (GO:0023056)	1799	40	15.08	+	2.65	1.23e-08	1.79e-06
regulation of response to wounding (GO:1903034)	157	12	1.32	+	9.12	1.83e-08	2.63e-06
negative regulation of wound healing (GO:0061045)	70	9	0.59	+	15.34	1.93e-08	2.75e-06
negative regulation of blood coagulation (GO:0030195)	49	8	0.41	+	19.48	2.27e-08	3.21e-06
regulation of localization (GO:0032879)	2702	51	22.65	+	2.25	2.36e-08	3.31e-06
regulation of cytokine production (GO:0001817)	685	23	5.74	+	4.01	2.49e-08	3.45e-06
negative regulation of hemostasis (GO:1900047)	50	8	0.42	+	19.09	2.62e-08	3.6e-06
positive regulation of catalytic activity (GO:0043085)	1419	34	11.89	+	2.86	3.37e-08	4.6e-06
negative regulation of coagulation (GO:0050819)	52	8	0.44	+	18.35	3.44e-08	4.61e-06
positive regulation of cell communication (GO:0010647)	1791	39	15.01	+	2.6	3.41e-08	4.61e-06
system development (GO:0048731)	4367	69	36.61	+	1.88	3.63e-08	4.82e-06
regulation of blood coagulation (GO:0030193)	77	9	0.65	+	13.94	4.1e-08	5.4e-06
regulation of hemostasis (GO:1900046)	78	9	0.65	+	13.76	4.54e-08	5.93e-06
positive regulation of cell migration (GO:0030335)	487	19	4.08	+	4.65	4.79e-08	6.21e-06
positive regulation of locomotion (GO:0040017)	541	20	4.53	+	4.41	4.87e-08	6.27e-06
regulation of coagulation (GO:0050818)	81	9	0.68	+	13.26	6.12e-08	7.81e-06
positive regulation of molecular function (GO:0044093)	1769	38	14.83	+	2.56	7.56e-08	9.57e-06
positive regulation of cell motility (GO:2000147)	509	19	4.27	+	4.45	9.33e-08	1.17e-05
positive regulation of signal transduction (GO:0009967)	1637	36	13.72	+	2.62	1.02e-07	1.27e-05
biological_process (GO:0008150)	17782	171	149.06	+	1.15	1.25e-07	1.54e-05
Unclassified (UNCLASSIFIED)	3214	5	26.94	-	0.19	1.25e-07	1.55e-05
positive regulation of cellular component movement (GO:0051272)	522	19	4.38	+	4.34	1.36e-07	1.64e-05
regulation of signaling (GO:0023051)	3674	60	30.8	+	1.95	1.36e-07	1.65e-05
negative regulation of response to external stimulus (GO:0032102)	322	15	2.7	+	5.56	1.55e-07	1.85e-05
negative regulation of nitrogen compound metabolic process (GO:0051172)	2304	44	19.31	+	2.28	1.78e-07	2.12e-05
positive regulation of leukocyte migration (GO:0002687)	126	10	1.06	+	9.47	2.1e-07	2.48e-05
regulation of cell communication (GO:0010646)	3634	59	30.46	+	1.94	2.17e-07	2.54e-05
regulation of signal transduction (GO:0009966)	3278	55	27.48	+	2	2.19e-07	2.54e-05
programmed cell death (GO:0012501)	1038	27	8.7	+	3.1	2.26e-07	2.61e-05
regulation of cell population proliferation (GO:0042127)	1616	35	13.55	+	2.58	2.29e-07	2.62e-05
regulation of angiogenesis (GO:0045765)	288	14	2.41	+	5.8	2.49e-07	2.83e-05
regulation of multicellular organismal development (GO:2000026)	2014	40	16.88	+	2.37	2.62e-07	2.96e-05
regulation of wound healing (GO:0061041)	130	10	1.09	+	9.18	2.76e-07	3.09e-05
positive regulation of chemotaxis (GO:0050921)	133	10	1.11	+	8.97	3.36e-07	3.74e-05
positive regulation of protein phosphorylation (GO:0001934)	995	26	8.34	+	3.12	3.57e-07	3.95e-05
regulation of hydrolase activity (GO:0051336)	1277	30	10.7	+	2.8	3.73e-07	4.1e-05
positive regulation of developmental process (GO:0051094)	1351	31	11.32	+	2.74	3.81e-07	4.16e-05
cell death (GO:0008219)	1073	27	8.99	+	3	4.27e-07	4.62e-05
positive regulation of inflammatory response (GO:0050729)	137	10	1.15	+	8.71	4.34e-07	4.64e-05
regulation of cell differentiation (GO:0045595)	1795	37	15.05	+	2.46	4.34e-07	4.67e-05
developmental process (GO:0032502)	5686	79	47.66	+	1.66	5.68e-07	5.99e-05
negative regulation of protein metabolic process (GO:0051248)	1089	27	9.13	+	2.96	5.65e-07	6e-05
regulation of immune effector process (GO:0002697)	463	17	3.88	+	4.38	5.74e-07	6.01e-05
positive regulation of cell differentiation (GO:0045597)	957	25	8.02	+	3.12	6.19e-07	6.44e-05
response to topologically incorrect protein (GO:0035966)	182	11	1.53	+	7.21	6.72e-07	6.95e-05
regulation of phosphate metabolic process (GO:0019220)	1755	36	14.71	+	2.45	7.03e-07	7.22e-05
regulation of phosphorus metabolic process (GO:0051174)	1757	36	14.73	+	2.44	7.14e-07	7.29e-05
regulation of vasculature development (GO:1901342)	318	14	2.67	+	5.25	7.78e-07	7.88e-05
negative regulation of multicellular organismal process (GO:0051241)	1180	28	9.89	+	2.83	7.98e-07	8.04e-05
negative regulation of macromolecule metabolic process (GO:0010605)	2599	46	21.79	+	2.11	8.27e-07	8.28e-05
apoptotic process (GO:0006915)	907	24	7.6	+	3.16	8.53e-07	8.43e-05
regulation of cellular component organization (GO:0051128)	2442	44	20.47	+	2.15	8.5e-07	8.45e-05
positive regulation of protein metabolic process (GO:0051247)	1679	35	14.07	+	2.49	8.85e-07	8.7e-05
positive regulation of phosphorylation (GO:0042327)	1046	26	8.77	+	2.97	8.97e-07	8.76e-05
negative regulation of cellular metabolic process (GO:0031324)	2508	45	21.02	+	2.14	9.88e-07	9.59e-05
regulation of protein phosphorylation (GO:0001932)	1419	31	11.89	+	2.61	1.06e-06	0.000103
positive regulation of leukocyte chemotaxis (GO:0002690)	85	8	0.71	+	11.23	1.09e-06	0.000104
positive regulation of cellular protein metabolic process (GO:0032270)	1575	33	13.2	+	2.5	1.12e-06	0.000105
multicellular organism development (GO:0007275)	4963	71	41.6	+	1.71	1.11e-06	0.000106
chaperone-mediated protein folding (GO:0061077)	58	7	0.49	+	14.4	1.13e-06	0.000106
receptor-mediated endocytosis (GO:0006898)	280	13	2.35	+	5.54	1.11e-06	0.000106
regulation of peptidase activity (GO:0052547)	438	16	3.67	+	4.36	1.34e-06	0.000124
positive regulation of intracellular signal transduction (GO:1902533)	1006	25	8.43	+	2.96	1.5e-06	0.000138
response to unfolded protein (GO:0006986)	159	10	1.33	+	7.5	1.56e-06	0.000143
regulation of ERK1 and ERK2 cascade (GO:0070372)	289	13	2.42	+	5.37	1.56e-06	0.000143
pattern recognition receptor signaling pathway (GO:0002221)	123	9	1.03	+	8.73	1.63e-06	0.000147
immune response-activating cell surface receptor signaling pathway (GO:0002429)	445	16	3.73	+	4.29	1.63e-06	0.000148
response to wounding (GO:0009611)	563	18	4.72	+	3.81	1.8e-06	0.000161
activation of innate immune response (GO:0002218)	249	12	2.09	+	5.75	2.01e-06	0.000179
negative regulation of cellular protein metabolic process (GO:0032269)	1023	25	8.58	+	2.92	2.01e-06	0.000179
regulation of cell activation (GO:0050865)	629	19	5.27	+	3.6	2.05e-06	0.000181
anatomical structure development (GO:0048856)	5342	74	44.78	+	1.65	2.07e-06	0.000182
regulation of cell motility (GO:2000145)	888	23	7.44	+	3.09	2.1e-06	0.000183
positive regulation of angiogenesis (GO:0045766)	165	10	1.38	+	7.23	2.14e-06	0.000186
chaperone-mediated autophagy (GO:0061684)	8	4	0.07	+	59.65	2.17e-06	0.000187
regulation of apoptotic signaling pathway (GO:2001233)	401	15	3.36	+	4.46	2.19e-06	0.000188
regulation of cell migration (GO:0030334)	827	22	6.93	+	3.17	2.34e-06	0.0002
regulation of locomotion (GO:0040012)	963	24	8.07	+	2.97	2.36e-06	0.000201
fibrinolysis (GO:0042730)	22	5	0.18	+	27.11	2.61e-06	0.000221
positive regulation of phosphate metabolic process (GO:0045937)	1114	26	9.34	+	2.78	2.79e-06	0.000233
positive regulation of phosphorus metabolic process (GO:0010562)	1114	26	9.34	+	2.78	2.79e-06	0.000235
homeostatic process (GO:0042592)	1629	33	13.66	+	2.42	2.83e-06	0.000236
lymphocyte mediated immunity (GO:0002449)	259	12	2.17	+	5.53	2.97e-06	0.000246
regulation of vesicle-mediated transport (GO:0060627)	525	17	4.4	+	3.86	2.99e-06	0.000247
regulation of endopeptidase activity (GO:0052548)	412	15	3.45	+	4.34	3.02e-06	0.000247
regulation of tau-protein kinase activity (GO:1902947)	9	4	0.08	+	53.02	3.11e-06	0.000254
positive regulation of endocytosis (GO:0045807)	99	8	0.83	+	9.64	3.15e-06	0.000255
regulation of anatomical structure morphogenesis (GO:0022603)	1060	25	8.89	+	2.81	3.71e-06	0.000299
regulation of phosphorylation (GO:0042325)	1565	32	13.12	+	2.44	3.74e-06	0.0003
positive regulation of neutrophil chemotaxis (GO:0090023)	24	5	0.2	+	24.85	3.79e-06	0.000303
cellular developmental process (GO:0048869)	3734	57	31.3	+	1.82	3.9e-06	0.00031
cellular response to oxygen-containing compound (GO:1901701)	994	24	8.33	+	2.88	4.02e-06	0.000318
positive regulation of protein modification process (GO:0031401)	1211	27	10.15	+	2.66	4.04e-06	0.000318
negative regulation of metabolic process (GO:0009892)	2846	47	23.86	+	1.97	4.16e-06	0.000324
immune response-regulating cell surface receptor signaling pathway (GO:0002768)	480	16	4.02	+	3.98	4.16e-06	0.000326
Fc-gamma receptor signaling pathway (GO:0038094)	139	9	1.17	+	7.72	4.21e-06	0.000326
negative regulation of catalytic activity (GO:0043086)	793	21	6.65	+	3.16	4.33e-06	0.000334
phagocytosis (GO:0006909)	319	13	2.67	+	4.86	4.4e-06	0.000338
regulation of protein modification process (GO:0031399)	1810	35	15.17	+	2.31	4.8e-06	0.000367
protein folding (GO:0006457)	226	11	1.89	+	5.81	4.96e-06	0.000377
innate immune response-activating signal transduction (GO:0002758)	227	11	1.9	+	5.78	5.16e-06	0.000391
regulation of body fluid levels (GO:0050878)	489	16	4.1	+	3.9	5.22e-06	0.000393
positive regulation of granulocyte chemotaxis (GO:0071624)	26	5	0.22	+	22.94	5.35e-06	0.000401
positive regulation of vasculature development (GO:1904018)	184	10	1.54	+	6.48	5.38e-06	0.000401
animal organ development (GO:0048513)	3138	50	26.3	+	1.9	5.97e-06	0.000443
regulation of leukocyte migration (GO:0002685)	188	10	1.58	+	6.35	6.44e-06	0.000476
regulation of leukocyte chemotaxis (GO:0002688)	110	8	0.92	+	8.68	6.54e-06	0.000476
negative regulation of immune system process (GO:0002683)	440	15	3.69	+	4.07	6.49e-06	0.000478
response to toxic substance (GO:0009636)	498	16	4.17	+	3.83	6.52e-06	0.000478
apoptotic signaling pathway (GO:0097190)	282	12	2.36	+	5.08	6.82e-06	0.000495
positive regulation of cell death (GO:0010942)	686	19	5.75	+	3.3	6.92e-06	0.0005
positive regulation of innate immune response (GO:0045089)	335	13	2.81	+	4.63	7.31e-06	0.000526
positive regulation of neutrophil migration (GO:1902624)	28	5	0.23	+	21.3	7.37e-06	0.000527
cellular response to molecule of bacterial origin (GO:0071219)	192	10	1.61	+	6.21	7.68e-06	0.000547
positive regulation of metabolic process (GO:0009893)	3568	54	29.91	+	1.81	7.79e-06	0.000553
antimicrobial humoral response (GO:0019730)	113	8	0.95	+	8.45	7.87e-06	0.000556
positive regulation of transport (GO:0051050)	965	23	8.09	+	2.84	7.99e-06	0.000562
cell differentiation (GO:0030154)	3642	55	30.53	+	1.8	8.36e-06	0.000585
regulation of cellular component movement (GO:0051270)	969	23	8.12	+	2.83	8.53e-06	0.000594
regulation of neutrophil chemotaxis (GO:0090022)	29	5	0.24	+	20.57	8.58e-06	0.000595
positive regulation of cellular metabolic process (GO:0031325)	3270	51	27.41	+	1.86	8.72e-06	0.000602
humoral immune response (GO:0006959)	346	13	2.9	+	4.48	1.02e-05	0.000701
regulation of fibroblast proliferation (GO:0048145)	84	7	0.7	+	9.94	1.09e-05	0.00075
regulation of primary metabolic process (GO:0080090)	6009	78	50.37	+	1.55	1.13e-05	0.000771
negative regulation of endopeptidase activity (GO:0010951)	248	11	2.08	+	5.29	1.15e-05	0.000779
regulation of endocytosis (GO:0030100)	202	10	1.69	+	5.91	1.17e-05	0.000792
response to organonitrogen compound (GO:0010243)	923	22	7.74	+	2.84	1.28e-05	0.000861
negative regulation of proteolysis (GO:0045861)	354	13	2.97	+	4.38	1.29e-05	0.000863
chaperone cofactor-dependent protein refolding (GO:0051085)	32	5	0.27	+	18.64	1.32e-05	0.000879
regulation of leukocyte activation (GO:0002694)	592	17	4.96	+	3.43	1.38e-05	0.000913
regulation of metabolic process (GO:0019222)	6662	84	55.84	+	1.5	1.38e-05	0.000916
wound healing (GO:0042060)	471	15	3.95	+	3.8	1.42e-05	0.000934
regulation of chemotaxis (GO:0050920)	208	10	1.74	+	5.74	1.49e-05	0.00098
positive regulation of cell population proliferation (GO:0008284)	934	22	7.83	+	2.81	1.53e-05	0.000999
regulation of phagocytosis (GO:0050764)	89	7	0.75	+	9.38	1.56e-05	0.00101
positive regulation of ERK1 and ERK2 cascade (GO:0070374)	209	10	1.75	+	5.71	1.55e-05	0.00101
negative regulation of peptidase activity (GO:0010466)	257	11	2.15	+	5.11	1.58e-05	0.00102
regulation of cysteine-type endopeptidase activity involved in apoptotic process (GO:0043281)	212	10	1.78	+	5.63	1.75e-05	0.00112
response to nitrogen compound (GO:1901698)	1016	23	8.52	+	2.7	1.79e-05	0.00114
maintenance of location (GO:0051235)	168	9	1.41	+	6.39	1.79e-05	0.00114
cellular oxidant detoxification (GO:0098869)	91	7	0.76	+	9.18	1.78e-05	0.00114
platelet degranulation (GO:0002576)	128	8	1.07	+	7.46	1.85e-05	0.00117
cellular response to biotic stimulus (GO:0071216)	214	10	1.79	+	5.57	1.89e-05	0.00119
regulation of neutrophil migration (GO:1902622)	35	5	0.29	+	17.04	1.95e-05	0.00122
lipid localization (GO:0010876)	317	12	2.66	+	4.52	2.1e-05	0.00131
adaptive immune response based on somatic recombination of immune receptors built from immunoglobulin superfamily domains (GO:0002460)	270	11	2.26	+	4.86	2.45e-05	0.00152
positive regulation of protein localization to cell surface (GO:2000010)	17	4	0.14	+	28.07	2.47e-05	0.00153
positive regulation of phagocytosis (GO:0050766)	64	6	0.54	+	11.18	2.56e-05	0.00158
response to hormone (GO:0009725)	897	21	7.52	+	2.79	2.65e-05	0.00163
leukocyte differentiation (GO:0002521)	325	12	2.72	+	4.4	2.66e-05	0.00163
extracellular structure organization (GO:0043062)	381	13	3.19	+	4.07	2.71e-05	0.00166
'de novo' posttranslational protein folding (GO:0051084)	38	5	0.32	+	15.7	2.79e-05	0.0017
Fc receptor mediated stimulatory signaling pathway (GO:0002431)	137	8	1.15	+	6.97	2.94e-05	0.00178
cellular detoxification (GO:1990748)	100	7	0.84	+	8.35	3.16e-05	0.0019
cellular response to lipopolysaccharide (GO:0071222)	185	9	1.55	+	5.8	3.68e-05	0.00221
receptor metabolic process (GO:0043112)	103	7	0.86	+	8.11	3.77e-05	0.00226
negative regulation of hydrolase activity (GO:0051346)	456	14	3.82	+	3.66	4.07e-05	0.00241
regulation of cysteine-type endopeptidase activity (GO:2000116)	235	10	1.97	+	5.08	4.05e-05	0.00241
negative regulation of response to stimulus (GO:0048585)	1594	30	13.36	+	2.25	4.05e-05	0.00241
regulation of cellular metabolic process (GO:0031323)	6205	78	52.01	+	1.5	4.23e-05	0.00249
positive regulation of macromolecule metabolic process (GO:0010604)	3297	49	27.64	+	1.77	4.29e-05	0.00252
negative regulation of cell activation (GO:0050866)	189	9	1.58	+	5.68	4.32e-05	0.00253
'de novo' protein folding (GO:0006458)	42	5	0.35	+	14.2	4.34e-05	0.00253
positive regulation of tau-protein kinase activity (GO:1902949)	6	3	0.05	+	59.65	4.57e-05	0.00266
myeloid leukocyte differentiation (GO:0002573)	107	7	0.9	+	7.8	4.74e-05	0.00275
regulation of granulocyte chemotaxis (GO:0071622)	43	5	0.36	+	13.87	4.81e-05	0.00277
positive regulation of protein kinase activity (GO:0045860)	529	15	4.43	+	3.38	5.19e-05	0.00298
regulation of macromolecule metabolic process (GO:0060255)	6141	77	51.48	+	1.5	5.74e-05	0.00329
regulation of acute inflammatory response (GO:0002673)	45	5	0.38	+	13.26	5.87e-05	0.00335
multi-organism process (GO:0051704)	2508	40	21.02	+	1.9	6.03e-05	0.00341
positive regulation of MAPK cascade (GO:0043410)	536	15	4.49	+	3.34	5.99e-05	0.00341
hematopoietic or lymphoid organ development (GO:0048534)	601	16	5.04	+	3.18	6.01e-05	0.00341
regulation of nitrogen compound metabolic process (GO:0051171)	5830	74	48.87	+	1.51	6.28e-05	0.00353
regulation of cell adhesion (GO:0030155)	671	17	5.62	+	3.02	6.38e-05	0.00358
very-low-density lipoprotein particle clearance (GO:0034447)	7	3	0.06	+	51.13	6.49e-05	0.00363
regulation of cellular catabolic process (GO:0031329)	815	19	6.83	+	2.78	6.92e-05	0.00386
positive regulation of nitrogen compound metabolic process (GO:0051173)	3130	47	26.24	+	1.79	6.97e-05	0.00387
animal organ regeneration (GO:0031100)	78	6	0.65	+	9.18	7.2e-05	0.00398
regulation of signaling receptor activity (GO:0010469)	611	16	5.12	+	3.12	7.26e-05	0.004
regulation of complement activation (GO:0030449)	115	7	0.96	+	7.26	7.3e-05	0.00401
regulation of transport (GO:0051049)	1829	32	15.33	+	2.09	7.45e-05	0.00408
regulation of inflammatory response to antigenic stimulus (GO:0002861)	24	4	0.2	+	19.88	8.08e-05	0.00438
response to drug (GO:0042493)	971	21	8.14	+	2.58	8.06e-05	0.00438
regulation of transferase activity (GO:0051338)	971	21	8.14	+	2.58	8.06e-05	0.00439
hemopoiesis (GO:0030097)	552	15	4.63	+	3.24	8.25e-05	0.00445
detoxification (GO:0098754)	120	7	1.01	+	6.96	9.41e-05	0.00506
positive regulation of cellular component organization (GO:0051130)	1192	24	9.99	+	2.4	0.000101	0.00543
positive regulation of apoptotic process (GO:0043065)	631	16	5.29	+	3.02	0.000105	0.00559
antigen processing and presentation (GO:0019882)	214	9	1.79	+	5.02	0.000108	0.00572
regulation of epithelial cell migration (GO:0010632)	214	9	1.79	+	5.02	0.000108	0.00574
defense response to bacterium (GO:0042742)	321	11	2.69	+	4.09	0.00011	0.00581
positive regulation of programmed cell death (GO:0043068)	635	16	5.32	+	3.01	0.000112	0.00592
immune system development (GO:0002520)	636	16	5.33	+	3	0.000114	0.006
regulation of protein complex assembly (GO:0043254)	442	13	3.71	+	3.51	0.000117	0.00612
endothelial cell chemotaxis (GO:0035767)	9	3	0.08	+	39.77	0.000118	0.00614
regulation of cellular response to stress (GO:0080135)	708	17	5.93	+	2.86	0.00012	0.00618
regulation of epithelial cell proliferation (GO:0050678)	324	11	2.72	+	4.05	0.000119	0.00618
regulation of endothelial cell proliferation (GO:0001936)	125	7	1.05	+	6.68	0.00012	0.0062
positive regulation of fibroblast proliferation (GO:0048146)	53	5	0.44	+	11.25	0.00012	0.0062
negative regulation of cysteine-type endopeptidase activity involved in apoptotic process (GO:0043154)	86	6	0.72	+	8.32	0.00012	0.0062
positive regulation of vascular endothelial growth factor production (GO:0010575)	27	4	0.23	+	17.67	0.000122	0.00624
regulation of protein kinase activity (GO:0045859)	782	18	6.56	+	2.75	0.000127	0.00644
response to peptide hormone (GO:0043434)	385	12	3.23	+	3.72	0.000127	0.00645
vasculature development (GO:0001944)	509	14	4.27	+	3.28	0.000127	0.00646
positive regulation of kinase activity (GO:0033674)	575	15	4.82	+	3.11	0.000128	0.00646
positive regulation of receptor-mediated endocytosis (GO:0048260)	54	5	0.45	+	11.05	0.000131	0.00658
regulation of intracellular signal transduction (GO:1902531)	1813	31	15.2	+	2.04	0.000137	0.0069
positive regulation of steroid metabolic process (GO:0045940)	28	4	0.23	+	17.04	0.000138	0.00692
regulation of kinase activity (GO:0043549)	862	19	7.23	+	2.63	0.000141	0.00706
positive regulation of transferase activity (GO:0051347)	649	16	5.44	+	2.94	0.000143	0.00712
negative regulation of molecular function (GO:0044092)	1137	23	9.53	+	2.41	0.000144	0.00716
response to organic cyclic compound (GO:0014070)	866	19	7.26	+	2.62	0.00015	0.00741
leukocyte aggregation (GO:0070486)	10	3	0.08	+	35.79	0.000152	0.00746
synapse pruning (GO:0098883)	10	3	0.08	+	35.79	0.000152	0.00748
cardiovascular system development (GO:0072358)	519	14	4.35	+	3.22	0.000154	0.00754
lipid storage (GO:0019915)	29	4	0.24	+	16.45	0.000156	0.00764
extracellular matrix organization (GO:0030198)	335	11	2.81	+	3.92	0.000158	0.00767
defense response to other organism (GO:0098542)	521	14	4.37	+	3.21	0.00016	0.00775
negative regulation of apoptotic signaling pathway (GO:2001234)	226	9	1.89	+	4.75	0.00016	0.00776
response to temperature stimulus (GO:0009266)	177	8	1.48	+	5.39	0.000163	0.00786
regulation of myeloid cell differentiation (GO:0045637)	227	9	1.9	+	4.73	0.000165	0.00794
cellular response to lipid (GO:0071396)	523	14	4.38	+	3.19	0.000166	0.00798
positive regulation of apoptotic signaling pathway (GO:2001235)	178	8	1.49	+	5.36	0.000169	0.00808
positive regulation of acute inflammatory response (GO:0002675)	30	4	0.25	+	15.91	0.000176	0.00839
regulation of nitric oxide biosynthetic process (GO:0045428)	58	5	0.49	+	10.28	0.000178	0.00848
negative regulation of cysteine-type endopeptidase activity (GO:2000117)	93	6	0.78	+	7.7	0.000179	0.00848
regulation of humoral immune response (GO:0002920)	134	7	1.12	+	6.23	0.000181	0.00853
response to insulin (GO:0032868)	230	9	1.93	+	4.67	0.000182	0.00854
Fc-gamma receptor signaling pathway involved in phagocytosis (GO:0038096)	135	7	1.13	+	6.19	0.000189	0.00883
toll-like receptor signaling pathway (GO:0002224)	94	6	0.79	+	7.61	0.000189	0.00883
immune response-regulating cell surface receptor signaling pathway involved in phagocytosis (GO:0002433)	135	7	1.13	+	6.19	0.000189	0.00885
surfactant homeostasis (GO:0043129)	11	3	0.09	+	32.54	0.000192	0.00891
chaperone-mediated protein transport (GO:0072321)	11	3	0.09	+	32.54	0.000192	0.00894
regulation of vascular endothelial growth factor production (GO:0010574)	31	4	0.26	+	15.39	0.000198	0.00903
cellular response to hormone stimulus (GO:0032870)	599	15	5.02	+	2.99	0.000197	0.00904
positive regulation of binding (GO:0051099)	182	8	1.53	+	5.24	0.000196	0.00904
blood vessel morphogenesis (GO:0048514)	404	12	3.39	+	3.54	0.000196	0.00905
regulation of tumor necrosis factor production (GO:0032680)	136	7	1.14	+	6.14	0.000197	0.00906
regulation of MAPK cascade (GO:0043408)	742	17	6.22	+	2.73	0.000207	0.00944
positive regulation of reactive oxygen species metabolic process (GO:2000379)	96	6	0.8	+	7.46	0.000211	0.00959
regulation of lipid localization (GO:1905952)	138	7	1.16	+	6.05	0.000215	0.00972
chemical homeostasis (GO:0048878)	1097	22	9.2	+	2.39	0.000225	0.0102
regulation of tumor necrosis factor superfamily cytokine production (GO:1903555)	140	7	1.17	+	5.96	0.000233	0.0105
regulation of B cell proliferation (GO:0030888)	62	5	0.52	+	9.62	0.000239	0.0107
sequestering of metal ion (GO:0051238)	12	3	0.1	+	29.82	0.000239	0.0107
positive regulation of interleukin-6 biosynthetic process (GO:0045410)	12	3	0.1	+	29.82	0.000239	0.0107
cellular homeostasis (GO:0019725)	900	19	7.54	+	2.52	0.000242	0.0108
regulation of catabolic process (GO:0009894)	976	20	8.18	+	2.44	0.000242	0.0108
Fc receptor signaling pathway (GO:0038093)	240	9	2.01	+	4.47	0.000246	0.0109
lipid transport (GO:0006869)	295	10	2.47	+	4.04	0.000246	0.0109
response to starvation (GO:0042594)	189	8	1.58	+	5.05	0.00025	0.011
endocytosis (GO:0006897)	545	14	4.57	+	3.06	0.000251	0.011
regulation of supramolecular fiber organization (GO:1902903)	355	11	2.98	+	3.7	0.000256	0.0112
regulation of receptor-mediated endocytosis (GO:0048259)	100	6	0.84	+	7.16	0.00026	0.0114
negative regulation of lymphocyte activation (GO:0051250)	143	7	1.2	+	5.84	0.000264	0.0115
positive regulation of hydrolase activity (GO:0051345)	759	17	6.36	+	2.67	0.000268	0.0116
blood vessel development (GO:0001568)	486	13	4.07	+	3.19	0.000287	0.0124
negative regulation of inflammatory response to antigenic stimulus (GO:0002862)	13	3	0.11	+	27.53	0.000292	0.0126
chemical homeostasis within a tissue (GO:0048875)	13	3	0.11	+	27.53	0.000292	0.0126
complement receptor mediated signaling pathway (GO:0002430)	13	3	0.11	+	27.53	0.000292	0.0126
response to nutrient levels (GO:0031667)	491	13	4.12	+	3.16	0.000316	0.0135
biological adhesion (GO:0022610)	925	19	7.75	+	2.45	0.000338	0.0145
cytokine production (GO:0001816)	150	7	1.26	+	5.57	0.000348	0.0149
regulation of amyloid-beta clearance (GO:1900221)	14	3	0.12	+	25.56	0.000352	0.0149
vascular smooth muscle cell differentiation (GO:0035886)	14	3	0.12	+	25.56	0.000352	0.0149
membrane organization (GO:0061024)	852	18	7.14	+	2.52	0.000352	0.015
response to glucocorticoid (GO:0051384)	151	7	1.27	+	5.53	0.000362	0.0153
lymphocyte activation (GO:0046649)	372	11	3.12	+	3.53	0.000376	0.0158
cellular response to heat (GO:0034605)	69	5	0.58	+	8.64	0.00038	0.0159
regulation of lipid transport (GO:0032368)	108	6	0.91	+	6.63	0.000385	0.016
immunoglobulin mediated immune response (GO:0016064)	202	8	1.69	+	4.72	0.000384	0.016
negative regulation of defense response (GO:0031348)	202	8	1.69	+	4.72	0.000384	0.0161
regulation of endothelial cell migration (GO:0010594)	153	7	1.28	+	5.46	0.000391	0.0162
regulation of protein localization to cell surface (GO:2000008)	38	4	0.32	+	12.56	0.000404	0.0167
chaperone-mediated protein transport involved in chaperone-mediated autophagy (GO:0061741)	2	2	0.02	+	> 100	0.000408	0.0168
transmembrane receptor protein tyrosine kinase signaling pathway (GO:0007169)	505	13	4.23	+	3.07	0.00041	0.0168
B cell mediated immunity (GO:0019724)	204	8	1.71	+	4.68	0.000409	0.0168
neutrophil aggregation (GO:0070488)	2	2	0.02	+	> 100	0.000408	0.0168
regulation of podosome assembly (GO:0071801)	15	3	0.13	+	23.86	0.00042	0.0172
regeneration (GO:0031099)	156	7	1.31	+	5.35	0.000437	0.0178
response to heat (GO:0009408)	111	6	0.93	+	6.45	0.000442	0.018
regulation of extrinsic apoptotic signaling pathway (GO:2001236)	158	7	1.32	+	5.29	0.00047	0.0191
cellular response to toxic substance (GO:0097237)	209	8	1.75	+	4.57	0.000477	0.0193
cellular response to vascular endothelial growth factor stimulus (GO:0035924)	40	4	0.34	+	11.93	0.000483	0.0195
acute inflammatory response (GO:0002526)	73	5	0.61	+	8.17	0.000485	0.0195
positive regulation of DNA-binding transcription factor activity (GO:0051091)	265	9	2.22	+	4.05	0.000495	0.0199
myeloid cell differentiation (GO:0030099)	211	8	1.77	+	4.52	0.000507	0.0203
plasma lipoprotein particle clearance (GO:0034381)	41	4	0.34	+	11.64	0.000527	0.0208
macrophage activation (GO:0042116)	41	4	0.34	+	11.64	0.000527	0.0209
regulation of intrinsic apoptotic signaling pathway (GO:2001242)	161	7	1.35	+	5.19	0.000523	0.0209
positive regulation of nitric oxide metabolic process (GO:1904407)	41	4	0.34	+	11.64	0.000527	0.0209
positive regulation of nitric oxide biosynthetic process (GO:0045429)	41	4	0.34	+	11.64	0.000527	0.021
import into cell (GO:0098657)	660	15	5.53	+	2.71	0.000535	0.0211
regulation of lymphocyte proliferation (GO:0050670)	214	8	1.79	+	4.46	0.000555	0.0218
neurogenesis (GO:0022008)	1612	27	13.51	+	2	0.000566	0.0222
regulation of mononuclear cell proliferation (GO:0032944)	215	8	1.8	+	4.44	0.000571	0.0224
response to extracellular stimulus (GO:0009991)	524	13	4.39	+	2.96	0.000575	0.0224
negative regulation of B cell proliferation (GO:0030889)	17	3	0.14	+	21.05	0.00058	0.0226
response to peptide (GO:1901652)	458	12	3.84	+	3.13	0.000588	0.0228
cellular divalent inorganic cation homeostasis (GO:0072503)	459	12	3.85	+	3.12	0.000599	0.0232
response to steroid hormone (GO:0048545)	333	10	2.79	+	3.58	0.000617	0.0239
negative regulation of cellular response to oxidative stress (GO:1900408)	43	4	0.36	+	11.1	0.000623	0.024
negative regulation of oxidative stress-induced cell death (GO:1903202)	43	4	0.36	+	11.1	0.000623	0.024
macromolecule metabolic process (GO:0043170)	6170	73	51.72	+	1.41	0.000643	0.0247
response to corticosteroid (GO:0031960)	167	7	1.4	+	5	0.000645	0.0247
protein targeting to lysosome involved in chaperone-mediated autophagy (GO:0061740)	3	2	0.03	+	79.53	0.000676	0.0253
regulation of cellular response to heat (GO:1900034)	79	5	0.66	+	7.55	0.000681	0.0254
regulation of smooth muscle cell-matrix adhesion (GO:2000097)	3	2	0.03	+	79.53	0.000676	0.0254
chemokine-mediated signaling pathway (GO:0070098)	79	5	0.66	+	7.55	0.000681	0.0254
monocyte differentiation (GO:0030224)	18	3	0.15	+	19.88	0.000673	0.0255
response to lipid hydroperoxide (GO:0006982)	3	2	0.03	+	79.53	0.000676	0.0255
positive regulation of tumor necrosis factor production (GO:0032760)	79	5	0.66	+	7.55	0.000681	0.0255
regulation of mononuclear cell migration (GO:0071675)	44	4	0.37	+	10.85	0.000675	0.0255
negative regulation of vascular smooth muscle cell proliferation (GO:1904706)	18	3	0.15	+	19.88	0.000673	0.0255
defense response to protozoan (GO:0042832)	18	3	0.15	+	19.88	0.000673	0.0256
negative regulation of leukocyte activation (GO:0002695)	169	7	1.42	+	4.94	0.00069	0.0256
chaperone-mediated protein complex assembly (GO:0051131)	18	3	0.15	+	19.88	0.000673	0.0256
mononuclear cell differentiation (GO:1903131)	18	3	0.15	+	19.88	0.000673	0.0257
positive regulation of cell development (GO:0010720)	536	13	4.49	+	2.89	0.000705	0.0261
odontogenesis of dentin-containing tooth (GO:0042475)	80	5	0.67	+	7.46	0.000719	0.0266
positive regulation of cell adhesion (GO:0045785)	404	11	3.39	+	3.25	0.000732	0.027
regulation of leukocyte proliferation (GO:0070663)	224	8	1.88	+	4.26	0.00074	0.0272
protein localization to cell periphery (GO:1990778)	224	8	1.88	+	4.26	0.00074	0.0272
positive regulation of leukocyte activation (GO:0002696)	405	11	3.39	+	3.24	0.000747	0.0273
response to protozoan (GO:0001562)	19	3	0.16	+	18.84	0.000774	0.0283
regulation of multi-organism process (GO:0043900)	407	11	3.41	+	3.22	0.000776	0.0283
negative regulation of response to oxidative stress (GO:1902883)	46	4	0.39	+	10.37	0.000789	0.0285
respiratory gaseous exchange (GO:0007585)	46	4	0.39	+	10.37	0.000789	0.0285
regulation of sterol transport (GO:0032371)	46	4	0.39	+	10.37	0.000789	0.0286
regulation of cholesterol transport (GO:0032374)	46	4	0.39	+	10.37	0.000789	0.0287
positive regulation of tumor necrosis factor superfamily cytokine production (GO:1903557)	82	5	0.69	+	7.27	0.000799	0.0288
macromolecule localization (GO:0033036)	2444	36	20.49	+	1.76	0.000848	0.0305
vascular endothelial growth factor signaling pathway (GO:0038084)	20	3	0.17	+	17.89	0.000885	0.0317
cellular metal ion homeostasis (GO:0006875)	550	13	4.61	+	2.82	0.000888	0.0317
regulation of interleukin-6 biosynthetic process (GO:0045408)	20	3	0.17	+	17.89	0.000885	0.0317
regulation of symbiosis, encompassing mutualism through parasitism (GO:0043903)	231	8	1.94	+	4.13	0.000897	0.032
divalent inorganic cation homeostasis (GO:0072507)	482	12	4.04	+	2.97	0.000907	0.0322
regulation of reactive oxygen species metabolic process (GO:2000377)	178	7	1.49	+	4.69	0.000925	0.0328
regulation of reactive oxygen species biosynthetic process (GO:1903426)	85	5	0.71	+	7.02	0.000932	0.0329
positive regulation of proteolysis (GO:0045862)	352	10	2.95	+	3.39	0.000931	0.033
positive regulation of cell activation (GO:0050867)	417	11	3.5	+	3.15	0.000941	0.0331
cellular cation homeostasis (GO:0030003)	625	14	5.24	+	2.67	0.000939	0.0331
cation homeostasis (GO:0055080)	700	15	5.87	+	2.56	0.00096	0.0337
adaptive immune response (GO:0002250)	555	13	4.65	+	2.79	0.000962	0.0337
telomerase holoenzyme complex assembly (GO:1905323)	4	2	0.03	+	59.65	0.00101	0.0347
sequestering of zinc ion (GO:0032119)	4	2	0.03	+	59.65	0.00101	0.0348
positive regulation of amyloid fibril formation (GO:1905908)	4	2	0.03	+	59.65	0.00101	0.0349
membrane raft organization (GO:0031579)	21	3	0.18	+	17.04	0.00101	0.0349
protein targeting to vacuole involved in autophagy (GO:0071211)	4	2	0.03	+	59.65	0.00101	0.035
response to hydroperoxide (GO:0033194)	21	3	0.18	+	17.04	0.00101	0.035
respiratory burst (GO:0045730)	21	3	0.18	+	17.04	0.00101	0.0351
regulation of leukocyte cell-cell adhesion (GO:1903037)	295	9	2.47	+	3.64	0.00103	0.0355
response to interferon-gamma (GO:0034341)	182	7	1.53	+	4.59	0.00105	0.0359
cellular component organization (GO:0016043)	5592	67	46.88	+	1.43	0.00108	0.0369
regulation of leukocyte apoptotic process (GO:2000106)	88	5	0.74	+	6.78	0.00108	0.037
response to alcohol (GO:0097305)	240	8	2.01	+	3.98	0.00114	0.0383
response to chemokine (GO:1990868)	89	5	0.75	+	6.7	0.00113	0.0383
cellular ion homeostasis (GO:0006873)	638	14	5.35	+	2.62	0.00114	0.0384
cellular response to chemokine (GO:1990869)	89	5	0.75	+	6.7	0.00113	0.0384
inorganic ion homeostasis (GO:0098771)	712	15	5.97	+	2.51	0.00113	0.0385
positive regulation of epithelial cell proliferation (GO:0050679)	185	7	1.55	+	4.51	0.00115	0.0385
regulation of DNA-binding transcription factor activity (GO:0051090)	427	11	3.58	+	3.07	0.00113	0.0385
leukocyte cell-cell adhesion (GO:0007159)	51	4	0.43	+	9.36	0.00113	0.0385
cell adhesion (GO:0007155)	919	18	7.7	+	2.34	0.00117	0.0392
negative regulation of inflammatory response (GO:0050728)	135	6	1.13	+	5.3	0.00118	0.0393
antigen processing and presentation of peptide antigen (GO:0048002)	186	7	1.56	+	4.49	0.00118	0.0394
positive regulation of reactive oxygen species biosynthetic process (GO:1903428)	52	4	0.44	+	9.18	0.00121	0.0403
regulation of cell development (GO:0060284)	928	18	7.78	+	2.31	0.00124	0.0413
response to abiotic stimulus (GO:0009628)	1153	21	9.67	+	2.17	0.00125	0.0414
regulation of peptidyl-serine phosphorylation (GO:0033135)	137	6	1.15	+	5.22	0.00127	0.0419
regulation of tumor necrosis factor biosynthetic process (GO:0042534)	23	3	0.19	+	15.56	0.00128	0.0421
organic hydroxy compound transport (GO:0015850)	138	6	1.16	+	5.19	0.00131	0.0432
response to endogenous stimulus (GO:0009719)	1430	24	11.99	+	2	0.00134	0.044
positive regulation of epithelial cell migration (GO:0010634)	139	6	1.17	+	5.15	0.00136	0.0446
cellular defense response (GO:0006968)	54	4	0.45	+	8.84	0.00138	0.0452
positive regulation of endothelial cell chemotaxis by VEGF-activated vascular endothelial growth factor receptor signaling pathway (GO:0038033)	5	2	0.04	+	47.72	0.0014	0.0455
positive regulation of interleukin-23 production (GO:0032747)	5	2	0.04	+	47.72	0.0014	0.0456
receptor biosynthetic process (GO:0032800)	5	2	0.04	+	47.72	0.0014	0.0457
interleukin-3-mediated signaling pathway (GO:0038156)	5	2	0.04	+	47.72	0.0014	0.0458
negative regulation of MHC class II biosynthetic process (GO:0045347)	5	2	0.04	+	47.72	0.0014	0.0459
integrin-mediated signaling pathway (GO:0007229)	94	5	0.79	+	6.35	0.00143	0.0461
regulation of membrane protein ectodomain proteolysis (GO:0051043)	24	3	0.2	+	14.91	0.00143	0.0461
regulation of neuron death (GO:1901214)	310	9	2.6	+	3.46	0.00144	0.0465
regulation of lymphocyte activation (GO:0051249)	510	12	4.28	+	2.81	0.00145	0.0466
regulation of cellular protein catabolic process (GO:1903362)	251	8	2.1	+	3.8	0.0015	0.0481
cellular chemical homeostasis (GO:0055082)	734	15	6.15	+	2.44	0.00152	0.0487
regulation of macrophage activation (GO:0043030)	56	4	0.47	+	8.52	0.00157	0.0497
regulation of extrinsic apoptotic signaling pathway via death domain receptors (GO:1902041)	56	4	0.47	+	8.52	0.00157	0.0498
regulation of T cell activation (GO:0050863)	314	9	2.63	+	3.42	0.00157	0.0498
regulation of hemopoiesis (GO:1903706)	445	11	3.73	+	2.95	0.00156	0.0499
circulatory system development (GO:0072359)	852	17	7.14	+	2.38	0.00157	0.0499

## Sheet: Supplementary Data 10
Results of pathway analysis for genes with higher expression in lung CD4 TRM compared with LDLN CD4 TRM T cells
Upstream Regulator	Molecule Type	Predicted Activation State	Activation z-score	p value of overlap	Mechanistic Network
IFNG	cytokine	Activated	4.108	1.5e-36	72 (14)
TGFB1	growth factor	Activated	2.349	9.03e-24	63 (14)
TNF	cytokine	Activated	4.007	3.46e-20	60 (12)
IL4	cytokine	Activated	3.417	5.56e-20	75 (14)
IL10	cytokine		0.629	2.7e-19	71 (10)
TCL1A	transcription regulator			1.14e-17	71 (7)
IL13	cytokine		1.919	2.01e-16	72 (15)
IL18	cytokine	Activated	3.043	3.31e-15	55 (12)
CSF2	cytokine	Activated	3.14	5.96e-15	58 (11)
STAT3	transcription regulator		1.811	6.68e-14	41 (14)
C5	cytokine	Activated	2.438	2.36e-13	26 (5)
TREM1	transmembrane receptor	Activated	3.859	3.61e-13	53 (11)
IL2	cytokine	Activated	3.457	8.31e-13	79 (12)
IL6	cytokine		1.695	1.88e-12	41 (11)
APP	other	Activated	3.804	2.05e-12	61 (13)
IL33	cytokine		1.883	4.52e-12	54 (13)
NFKBIA	transcription regulator		-0.849	5.16e-12	70 (14)
CD40LG	cytokine	Activated	3.371	6.37e-12	60 (14)
IL12B	cytokine		1.21	7.42e-12	38 (10)
CSF1	cytokine	Activated	3.796	7.6e-12	34 (11)
INSIG1	other	Inhibited	-3.742	1.46e-11
TLR4	transmembrane receptor	Activated	3.184	5.64e-11	42 (13)
ZFP36	transcription regulator			1.26e-10	48 (8)
MYD88	other	Activated	3.868	1.39e-10	54 (11)
IL21	cytokine	Activated	3.051	5.94e-10	79 (13)
CEBPB	transcription regulator		0.765	6.02e-10
PPARD	ligand-dependent nuclear receptor		0.637	6.71e-10
TLR2	transmembrane receptor	Activated	2.31	7.73e-10	72 (12)
IL17A	cytokine	Activated	2.272	8.23e-10	57 (15)
PTEN	phosphatase		-0.269	1.29e-09	47 (10)
HMOX1	enzyme		-0.479	2.06e-09	33 (7)
NOS2	enzyme		0.926	4.52e-09	44 (13)
STAT6	transcription regulator		-0.67	5.82e-09	62 (11)
CSF3	cytokine		0.971	7.12e-09
HSF1	transcription regulator	Activated	2.121	7.34e-09
RXRB	ligand-dependent nuclear receptor			7.34e-09
ETS1	transcription regulator		-0.164	1.29e-08	39 (7)
IL1B	cytokine	Activated	3.783	1.39e-08	32 (8)
KRAS	enzyme			1.68e-08
NFE2L2	transcription regulator		0.928	2.08e-08	33 (8)
RELA	transcription regulator		1.979	2.08e-08	49 (10)
OSCAR	other	Activated	2.828	2.17e-08
DUSP1	phosphatase	Inhibited	-2.726	2.17e-08	49 (10)
RXRA	ligand-dependent nuclear receptor		1.414	2.17e-08
SELPLG	other	Activated	2.828	2.17e-08
CYLD	transcription regulator		0.417	3.31e-08	22 (10)
FN1	enzyme	Activated	2.434	5.86e-08	32 (7)
IL15	cytokine	Activated	3.465	8.03e-08	51 (12)
LEP	growth factor		1.067	8.19e-08	50 (12)
SELP	transmembrane receptor	Activated	2.646	8.19e-08
RORC	ligand-dependent nuclear receptor	Activated	2.581	8.19e-08
TNFRSF1A	transmembrane receptor		0.398	9.65e-08	65 (16)
SOCS6	other		1.633	1.35e-07
SERPINE2	other			1.4e-07	17 (4)
CLEC10A	other			1.41e-07
HGF	growth factor			1.55e-07	24 (8)
S100A8	other		1.039	1.81e-07	19 (5)
APOE	transporter			1.81e-07	19 (4)
PDCD1	phosphatase		-1.431	2.68e-07	54 (15)
IL27	cytokine		1.378	2.75e-07	46 (13)
IFNAR1	transmembrane receptor		-0.064	2.75e-07	50 (15)
TIRAP	other		0.721	2.75e-07	52 (15)
IL5	cytokine	Activated	3.495	3.1e-07	50 (5)
IRAK4	kinase		1.673	3.8e-07	25 (10)
uric acid	chemical - endogenous mammalian	Activated	2.94	4.16e-07	33 (12)
SIRT1	transcription regulator		-0.492	5.16e-07	28 (8)
ETV5	transcription regulator		-1.154	5.25e-07
IL3	cytokine	Activated	3.278	5.86e-07
EPHB6	kinase	Inhibited	-2	6.16e-07	54 (7)
STK40	kinase			6.89e-07
IL1R1	transmembrane receptor			6.97e-07	24 (5)
FCGR2A	transmembrane receptor		1.949	6.97e-07	76 (12)
C3	peptidase		0.943	6.97e-07
TLR6	transmembrane receptor	Activated	2.183	6.97e-07	52 (14)
TNFSF11	cytokine	Activated	2.54	7.02e-07	51 (11)
SPP1	cytokine		0.883	9.09e-07	27 (7)
FAS	transmembrane receptor		1.744	9.09e-07	75 (16)
CYR61	other		0.956	9.09e-07	14 (3)
ethanol	chemical - endogenous mammalian		-0.808	9.09e-07	34 (13)
CEBPA	transcription regulator	Activated	2.408	9.69e-07
KIT	transmembrane receptor			1.02e-06	36 (10)
SOCS3	phosphatase		-1.412	1.18e-06	73 (12)
IFNLR1	transmembrane receptor			1.22e-06
NLRC4	other		1.997	1.42e-06	27 (7)
HIF1A	transcription regulator	Activated	2.32	1.47e-06	40 (11)
mir-155	microRNA		-0.979	1.47e-06
ITK	kinase	Activated	2.933	1.58e-06	13 (2)
RAC2	enzyme			1.75e-06
IL10RA	transmembrane receptor		-0.775	1.87e-06
S100A9	other		1.953	2.28e-06
ADORA2A	G-protein coupled receptor		0.218	2.28e-06
cholesterol	chemical - endogenous mammalian	Activated	2.4	2.44e-06	24 (6)
TLR7	transmembrane receptor	Activated	2.939	2.7e-06	38 (13)
NFKBIZ	transcription regulator			2.81e-06	32 (8)
SDC1	enzyme			2.95e-06
TMEM173	other	Activated	2.449	3.02e-06
ABCG1	transporter	Inhibited	-2.375	3.02e-06
FCER1G	transmembrane receptor	Activated	2.236	3.2e-06	50 (10)
TP53	transcription regulator		-1.184	3.59e-06
CCL2	cytokine		-1.342	3.73e-06	53 (9)
IL1A	cytokine	Activated	2.401	3.73e-06	23 (6)
TICAM1	other	Activated	2.078	4.24e-06	56 (14)
PGF	growth factor		1.984	5e-06	10 (3)
OGG1	enzyme			5e-06
MAVS	other		1.709	5.56e-06	7 (3)
JUN	transcription regulator			5.56e-06	45 (7)
C5AR1	G-protein coupled receptor	Activated	2.195	5.56e-06
ADORA2B	G-protein coupled receptor		0	5.87e-06	78 (10)
BACH2	transcription regulator	Inhibited	-2.401	6.71e-06	10 (2)
PPARG	ligand-dependent nuclear receptor		-0.895	7.72e-06	46 (10)
LGALS1	other		0.673	7.73e-06
PSEN1	peptidase			7.73e-06
PTPN11	phosphatase		1.287	7.73e-06
D-glucose	chemical - endogenous mammalian		1.48	7.73e-06	44 (7)
BTNL2	transmembrane receptor		0.707	8.03e-06
BPIFA1	other	Inhibited	-2	8.24e-06
CCL5	cytokine	Activated	2.18	9.08e-06	27 (5)
CD28	transmembrane receptor	Activated	3.355	9.29e-06	57 (15)
ADIPOQ	other		-1.387	9.6e-06	25 (5)
WAS	other			1e-05	14 (3)
OSM	cytokine		1.214	1e-05	33 (5)
PPP3R1	phosphatase	Activated	2.189	1e-05
IKBKB	kinase		1.446	1.03e-05	78 (11)
NR1H3	ligand-dependent nuclear receptor		0.737	1.14e-05
NFKBID	transcription regulator			1.17e-05	53 (10)
CR1L	other			1.17e-05
CALR	transcription regulator			1.17e-05	31 (5)
CLEC4E	other			1.17e-05
IFNB1	cytokine		-0.675	1.26e-05	36 (11)
MVP	other			1.28e-05
CD47	transmembrane receptor		0.228	1.28e-05
LGALS9	other		1.961	1.28e-05	11 (3)
BCL2	transporter		1.969	1.28e-05	15 (4)
TGFBR2	kinase		-0.796	1.28e-05	42 (4)
NFKB1	transcription regulator		1.741	1.34e-05	70 (9)
PLAU	peptidase	Activated	2.426	1.34e-05
CLEC11A	growth factor			1.34e-05
CHUK	kinase			1.62e-05	44 (7)
KITLG	growth factor	Activated	2.019	1.64e-05	29 (9)
ATP	chemical - endogenous mammalian	Activated	2.359	1.84e-05	38 (11)
CCL3	cytokine		1.941	1.9e-05
TLR5	transmembrane receptor	Activated	2	1.9e-05	25 (5)
NFIL3	transcription regulator			1.9e-05
IL37	cytokine		-1.96	1.9e-05
GFI1	transcription regulator	Inhibited	-2.407	2.38e-05	17 (3)
beta-estradiol	chemical - endogenous mammalian		-0.115	2.47e-05	77 (13)
ITGB1	transmembrane receptor		0.896	2.71e-05	29 (9)
IL22	cytokine		0.762	2.71e-05
ITGAM	transmembrane receptor		0.277	2.71e-05	28 (11)
IL32	cytokine			2.71e-05
TLR3	transmembrane receptor	Activated	2.639	2.8e-05	34 (11)
SMAD7	transcription regulator			2.89e-05
PRKCA	kinase			2.89e-05
let-7	microRNA			2.89e-05
STK3	kinase			2.89e-05
GADD45A	other			2.89e-05
CD36	transmembrane receptor			2.89e-05	46 (10)
ZBTB7B	transcription regulator			3.71e-05
SFTPA1	transporter		0.781	3.75e-05	14 (3)
LEPR	transmembrane receptor		0.447	4.27e-05
MERTK	kinase		-0.13	4.46e-05	25 (5)
TRA	transmembrane receptor			5.06e-05	17 (4)
TAC1	other		1.969	5.06e-05	44 (7)
ADORA3	G-protein coupled receptor	Activated	2	5.06e-05
SMAD3	transcription regulator			5.33e-05
HMGB1	transcription regulator	Activated	2.19	5.33e-05	46 (10)
RGS10	other			5.5e-05
UNC93B1	transporter			5.72e-05
XDH	enzyme			5.72e-05	4 (2)
RGS2	other			5.72e-05
SELL	transmembrane receptor			5.72e-05
PYCARD	transcription regulator			5.72e-05	27 (7)
PPM1B	phosphatase			5.72e-05
Trbv13-2	other			5.72e-05
nitric oxide	chemical - endogenous mammalian			6.21e-05
STAT1	transcription regulator		1.689	6.32e-05	73 (10)
IL23A	cytokine		1.125	6.67e-05	32 (10)
ICOSLG/LOC102723996	other		1.941	6.67e-05	17 (3)
KLF4	transcription regulator			6.67e-05
IRAK1	kinase		1.98	6.67e-05	32 (12)
KLRC4-KLRK1/KLRK1	transmembrane receptor		-0.076	6.67e-05	16 (5)
PF4	cytokine		1.925	6.67e-05
IRF4	transcription regulator		0.414	7.45e-05	43 (11)
PTGER2	G-protein coupled receptor	Activated	2.63	8.56e-05
GNAI3	enzyme	Activated	2	8.63e-05
SMAD4	transcription regulator			8.63e-05
CTLA4	transmembrane receptor		-1.494	8.79e-05	70 (14)
DICER1	enzyme	Inhibited	-2.177	9.82e-05	12 (3)
PRKAA1	kinase			9.91e-05
PTGDR	G-protein coupled receptor			9.91e-05	30 (5)
NT5E	phosphatase			9.91e-05
IRAK2	kinase			9.91e-05
KCNA3	ion channel			9.91e-05
Klrk1	transmembrane receptor			9.91e-05	44 (8)
oleic acid	chemical - endogenous mammalian			9.91e-05
PRKD1	kinase		1.98	0.00011	14 (3)
NOTCH1	transcription regulator		1.951	0.000118	51 (12)
FOXP3	transcription regulator		-1.455	0.000122	44 (8)
CD247	transmembrane receptor		1.265	0.000122
TRAIP	enzyme		-1.951	0.000137
GATA3	transcription regulator		0.157	0.000138	57 (11)
RC3H2	enzyme			0.000157
LILRB4	other			0.000157	14 (5)
ZEB1	transcription regulator			0.000157	8 (2)
NTN1	other			0.000157
ATG7	enzyme			0.000157
VTN	other			0.000157
STAT4	transcription regulator	Activated	2.137	0.000182	72 (12)
TBX21	transcription regulator			0.000182	40 (11)
MAPKAPK2	kinase	Activated	2.219	0.000203
JPH4	other			0.000207
LYZ	enzyme			0.000207
USP2	peptidase			0.000207
HRH4	G-protein coupled receptor			0.000207
CXCR3	G-protein coupled receptor			0.000207
SLAMF6	transmembrane receptor			0.000207
APC	enzyme			0.000207
ICAM3	transmembrane receptor			0.000207
IL12RB2	transmembrane receptor			0.000207
ADCYAP1	other		0.518	0.000207	44 (7)
Ccl2	cytokine		1.969	0.000207	15 (4)
CREBBP	transcription regulator			0.000221
IGF2	growth factor			0.000233
TNFRSF8	transmembrane receptor			0.000233
HRH2	G-protein coupled receptor			0.000233	36 (7)
TNFRSF6B	transmembrane receptor			0.000233	43 (7)
PHLPP1	enzyme			0.000233
STK4	kinase			0.000233
CCL21	cytokine			0.000233
FCGR1A	transmembrane receptor			0.000233
MAPK12	kinase			0.000233
SPHK1	kinase			0.000233
IL1RN	cytokine			0.000233
DPP4	peptidase			0.000233
CD5	transmembrane receptor			0.000233	24 (5)
RC3H1	enzyme			0.000233	16 (3)
TREM2	transmembrane receptor			0.000233
IL36A	cytokine			0.000233
TRB	transmembrane receptor			0.000251	58 (11)
ZBTB16	transcription regulator		0.946	0.000259
TLR9	transmembrane receptor	Activated	2.06	0.000259	39 (12)
MAPK1	kinase		-1.134	0.000259
EGR1	transcription regulator	Activated	2.2	0.000292
CTNNB1	transcription regulator	Activated	2.189	0.000313	29 (6)
TAC4	other			0.000329
ELF1	transcription regulator			0.000329
B2M	transmembrane receptor			0.000329	14 (5)
BAX	transporter			0.000329
LCP2	other			0.000329
BCL10	transcription regulator			0.000329	19 (6)
palmitic acid	chemical - endogenous mammalian			0.000329	14 (3)
RUNX1	transcription regulator			0.000356	54 (7)
BCL11B	transcription regulator		-0.934	0.000356
histamine	chemical - endogenous mammalian		1.097	0.000356	74 (14)
CAMP	other		1.941	0.000409	46 (14)
mir-223	microRNA	Activated	2.449	0.000417
ITGB2	transmembrane receptor		-0.762	0.000419	38 (10)
EGR2	transcription regulator		-0.152	0.000419	48 (13)
IL25	cytokine		0.594	0.000419	55 (8)
CCR2	G-protein coupled receptor		-0.532	0.000419
CD200	other			0.000447
SREBF1	transcription regulator			0.000447
AXL	kinase			0.000447
RAF1	kinase			0.000447	20 (7)
CYBB	enzyme			0.000447	47 (10)
TNC	other			0.000447
TLR1	transmembrane receptor			0.000447	49 (10)
BID	other			0.000447
PTPRJ	phosphatase	Activated	2.236	0.000455
HRAS	enzyme			0.000504
NFATC2	transcription regulator		0.708	0.00057	55 (7)
prostaglandin D2	chemical - endogenous mammalian			0.00059
MSR1	transmembrane receptor			0.00059	15 (4)
TNFRSF18	transmembrane receptor			0.00059	43 (7)
HAVCR2	other			0.00059	60 (12)
CD69	transmembrane receptor			0.00059
CXCR2	G-protein coupled receptor			0.00059	36 (7)
TYK2	kinase			0.00059	39 (12)
norepinephrine	chemical - endogenous mammalian			0.00059	21 (5)
glycine	chemical - endogenous mammalian			0.000614
heparan sulfate	chemical - endogenous mammalian			0.000614
VSIR	other			0.000614
LRRC32	other			0.000614
COL2A1	other			0.000614
TRG	other			0.000614
CTSG	peptidase			0.000614
SLC7A5	transporter			0.000614
TRD	other			0.000614
MAP3K3	kinase			0.000614	16 (4)
BGN	other			0.000614
SWAP70	other			0.000614
HDAC6	transcription regulator			0.000614
PTX3	other			0.000614
AMACR	enzyme			0.000614
DDIT3	transcription regulator			0.000614	27 (7)
PTK2B	kinase			0.000614
SUV39H1	enzyme			0.000614
IL16	cytokine			0.000614
RAPGEF3	other			0.000614
NCR2	transmembrane receptor			0.000614
CD14	transmembrane receptor			0.000655	30 (13)

[truncated: 4 more sheets: Supplementary Data 11, Supplementary Data 12, Supplementary Data 13, Supplementary Data 14]
